# Supplementary material for: catena-Poly[[(triphenyl­phosphane)copper(I)]-di-μ-iodido-[(triphenyl­phosphane)copper(I)]-μ-{1,2-bis­[1-(pyridin-4-yl)ethyl­idene]hydrazine}]
Source: Acta Crystallogr Sect E Struct Rep Online. 2011 Sep 14;67(Pt 10):m1389. doi: 10.1107/S1600536811036555 (PMC3201507; doi:10.1107/S1600536811036555)
Supplement: Supplementary file 1 [file e-67-m1389-sup1.cif]

##############################################################################
#                                                                            #
# This CIF contains the data in a paper accepted for publication in          #
# Acta Crystallographica Section E. It conforms to the requirements of       #
# Notes for Authors for Acta Crystallographica Section E, and has been       #
# peer reviewed under the auspices of the IUCr Commission on Journals.       #
#                                                                            #
# Full details of the Crystallographic Information File format               #
# are given in the paper "The Crystallographic Information File (CIF):       #
# a New Standard Archive File for Crystallography" by S. R. Hall, F. H.      #
# Allen and I. D. Brown [Acta Cryst. (1991), A47, 655-685].                  #
#                                                                            #
# The current version of the core CIF dictionary is obtainable from          #
# ftp://ftp.iucr.org/pub/cif_core.dic.                                       #
#                                                                            #
# Software is freely available for graphical display of the structure(s)     #
# in this CIF. For information consult the CIF software page                 #
# http://www.iucr.org/resources/cif/software.                                #
#                                                                            #
# This file may be used for bona fide research purposes within the           #
# scientific community so long as proper attribution is given to the journal # 
# article from which it was obtained.                                        #
#                                                                            #
##############################################################################
data_global
_audit_creation_method     'form.cif (version 2.0)'
_journal_data_validation_number     ?
_journal_date_recd_electronic     2011-08-19
_journal_date_accepted     2011-09-08
_journal_name_full     'Acta Crystallographica, Section E'
_journal_year     2011
_journal_volume     67
_journal_issue     10
_journal_page_first     m1389
_journal_page_last     m1389
_journal_paper_category     QM
_journal_coeditor_code     HB6379
_publ_contact_author_name     'Prof. Fun, Hoong-Kun'
_publ_contact_author_address
;
      X-ray Crystallography Unit
      School of Physics
      Universiti Sains Malaysia
      11800 USM, Penang
      MALAYSIA
;
_publ_contact_author_email     'hkfun@usm.my'
_publ_contact_author_fax     '604 6579150'
_publ_contact_author_phone     '604 6533652'
_publ_section_title
;\
<i>catena</i>-Poly[[(triphenylphosphane)copper(I)]-di-\m-iodido-\
[(triphenylphosphane)copper(I)]-\m-{1,2-bis[1-(pyridin-\
4-yl)ethylidene]hydrazine}]
;
loop_
    _publ_author_name
    _publ_author_footnote
    _publ_author_address
    'Hoong-Kun Fun'
;
      Thomson Reuters ResearcherID: A-3561-2009.
;
;
      X-ray Crystallography Unit
      School of Physics
      Universiti Sains Malaysia
      11800 USM, Penang
      Malaysia
;
    'Wan-Sin Loh'
;
      Thomson Reuters ResearcherID: C-7581-2009.
;
;
      X-ray Crystallography Unit
      School of Physics
      Universiti Sains Malaysia
      11800 USM, Penang
      Malaysia
;
    'Goutam K. Patra' ?
;
     Department of Chemistry
     Vijoygarh Jyotish Ray College
     Jadavpur, Kolkata
     700 032, India
;
    'Anindita Mukherjee' ?
;
     Department of Chemistry
     Vijoygarh Jyotish Ray College
     Jadavpur, Kolkata
     700 032, India
;
    'Pankaj K. Pal' ?
;
     Department of Chemistry
     Vijoygarh Jyotish Ray College
     Jadavpur, Kolkata
     700 032, India
;
data_I
_audit_creation_method     SHELXL-97
_chemical_name_systematic
;
<i>catena</i>-Poly[[(triphenylphosphane)copper(I)]-di-\m-iodido-
[(triphenylphosphane)copper(I)]-\m-{1,2-bis[1-(pyridin-
4-yl)ethylidene]hydrazine}]
;
_chemical_name_common     ?
_chemical_formula_moiety     'C50 H44 Cu2 I2 N4 P2'
_chemical_formula_sum     'C50 H44 Cu2 I2 N4 P2'
_chemical_formula_iupac     '[Cu2 I2 (C14 H14 N4) (C18 H15 P)2]'
_chemical_formula_weight     1143.72
_chemical_melting_point     ?
_symmetry_cell_setting     triclinic
_symmetry_space_group_name_H-M     'P -1'
_symmetry_space_group_name_Hall     '-P 1'
loop_
    _symmetry_equiv_pos_as_xyz
    'x, y, z'
    '-x, -y, -z'
_cell_length_a     9.2788(4)
_cell_length_b     11.4322(5)
_cell_length_c     12.4204(5)
_cell_angle_alpha     74.566(2)
_cell_angle_beta     76.690(2)
_cell_angle_gamma     72.067(2)
_cell_volume     1192.41(9)
_cell_formula_units_Z     1
_cell_measurement_reflns_used     9948
_cell_measurement_theta_min     2.29
_cell_measurement_theta_max     34.88
_cell_measurement_temperature     100.00(10)
_exptl_crystal_description     'block'
_exptl_crystal_colour     'orange'
_exptl_crystal_size_max     0.36
_exptl_crystal_size_mid     0.23
_exptl_crystal_size_min     0.15
_exptl_crystal_density_diffrn     1.593
_exptl_crystal_density_meas     ?
_exptl_crystal_density_method     'not measured'
_exptl_crystal_F_000     566
_exptl_absorpt_coefficient_mu     2.291
_exptl_absorpt_correction_type     multi-scan
_exptl_absorpt_process_details     '(<i>SADABS</i>; Bruker, 2009)'
_exptl_absorpt_correction_T_min     0.494
_exptl_absorpt_correction_T_max     0.724
_exptl_special_details
;
The crystal was placed in the cold stream of an Oxford Cryosystems Cobra
open-flow nitrogen cryostat (Cosier & Glazer, 1986) operating at 100.0(1) K.
;
_diffrn_ambient_temperature     100.00(10)
_diffrn_radiation_type     MoK\a
_diffrn_radiation_wavelength     0.71073
_diffrn_radiation_source     'fine-focus sealed tube'
_diffrn_radiation_monochromator     graphite
_diffrn_measurement_device_type     'Bruker SMART APEXII CCD'
_diffrn_measurement_method     '\f and \w scans'
_diffrn_detector_area_resol_mean     ?
_diffrn_reflns_number     33229
_diffrn_reflns_av_R_equivalents     0.0411
_diffrn_reflns_av_sigmaI/netI     0.0349
_diffrn_reflns_theta_min     1.72
_diffrn_reflns_theta_max     33.00
_diffrn_reflns_theta_full     33.00
_diffrn_measured_fraction_theta_max     0.989
_diffrn_measured_fraction_theta_full     0.989
_diffrn_reflns_limit_h_min     -14
_diffrn_reflns_limit_h_max     14
_diffrn_reflns_limit_k_min     -17
_diffrn_reflns_limit_k_max     16
_diffrn_reflns_limit_l_min     -18
_diffrn_reflns_limit_l_max     19
_diffrn_standards_number     0
_diffrn_standards_interval_count     .
_diffrn_standards_interval_time     .
_diffrn_standards_decay_%     ?
_refine_special_details
;
Refinement of <i>F</i>^2^ against ALL reflections. The weighted <i>R</i>-factor
<i>wR</i> and goodness of fit <i>S</i> are based on <i>F</i>^2^, conventional
<i>R</i>-factors <i>R</i> are based on <i>F</i>, with <i>F</i> set to zero for
negative <i>F</i>^2^. The threshold expression of <i>F</i>^2^ >
\s(<i>F</i>^2^) is used only for calculating <i>R</i>-factors(gt) <i>etc</i>.
and is not relevant to the choice of reflections for refinement.
<i>R</i>-factors based on <i>F</i>^2^ are statistically about twice as large
as those based on <i>F</i>, and <i>R</i>- factors based on ALL data will be
even larger.
;
_reflns_number_total     8881
_reflns_number_gt     7865
_reflns_threshold_expression     I>2\s(I)
_refine_ls_structure_factor_coef     Fsqd
_refine_ls_matrix_type     full
_refine_ls_R_factor_all     0.0378
_refine_ls_R_factor_gt     0.0324
_refine_ls_wR_factor_gt     0.0824
_refine_ls_wR_factor_ref     0.0863
_refine_ls_goodness_of_fit_ref     1.047
_refine_ls_restrained_S_all     1.047
_refine_ls_number_reflns     8881
_refine_ls_number_parameters     272
_refine_ls_number_restraints     0
_refine_ls_hydrogen_treatment     constr
_refine_ls_weighting_scheme     calc
_refine_ls_weighting_details
         'calc w=1/[\s^2^(Fo^2^)+(0.0516P)^2^+0.4005P] where P=(Fo^2^+2Fc^2^)/3'
_atom_sites_solution_hydrogens     geom
_atom_sites_solution_primary     direct
_atom_sites_solution_secondary     difmap
_refine_ls_shift/su_max     0.002
_refine_ls_shift/su_mean     <0.001
_refine_diff_density_max     2.341
_refine_diff_density_min     -1.806
_refine_ls_extinction_method     none
_refine_ls_extinction_coef     ?
loop_
    _atom_type_symbol
    _atom_type_description
    _atom_type_scat_dispersion_real
    _atom_type_scat_dispersion_imag
    _atom_type_scat_source
    'C' 'C' 0.0033 0.0016
                         'International Tables Vol C Tables 4.2.6.8 and 6.1.1.4'
    'H' 'H' 0.0000 0.0000
                         'International Tables Vol C Tables 4.2.6.8 and 6.1.1.4'
    'N' 'N' 0.0061 0.0033
                         'International Tables Vol C Tables 4.2.6.8 and 6.1.1.4'
    'P' 'P' 0.1023 0.0942
                         'International Tables Vol C Tables 4.2.6.8 and 6.1.1.4'
    'Cu' 'Cu' 0.3201 1.2651
                         'International Tables Vol C Tables 4.2.6.8 and 6.1.1.4'
    'I' 'I' -0.4742 1.8119
                         'International Tables Vol C Tables 4.2.6.8 and 6.1.1.4'
_computing_data_collection     'APEX2 (Bruker, 2009)'
_computing_cell_refinement     'SAINT (Bruker, 2009)'
_computing_data_reduction     'SAINT (Bruker, 2009)'
_computing_structure_solution     'SHELXTL (Sheldrick, 2008)'
_computing_structure_refinement     'SHELXTL (Sheldrick, 2008)'
_computing_molecular_graphics     'SHELXTL (Sheldrick, 2008)'
_computing_publication_material
;
SHELXTL (Sheldrick, 2008) and PLATON (Spek, 2009)
;
loop_
    _atom_site_type_symbol
    _atom_site_label
    _atom_site_fract_x
    _atom_site_fract_y
    _atom_site_fract_z
    _atom_site_U_iso_or_equiv
    _atom_site_adp_type
    _atom_site_calc_flag
    _atom_site_refinement_flags
    _atom_site_occupancy
    _atom_site_symmetry_multiplicity
    _atom_site_disorder_assembly
    _atom_site_disorder_group
    I I1 0.855859(12) -0.132037(10) 0.055940(9) 0.01592(4) Uani d . 1 1 . .
    Cu Cu1 0.86308(2) 0.10732(2) 0.023918(18) 0.01484(5) Uani d . 1 1 . .
    P P1 0.75620(5) 0.16954(4) 0.18626(4) 0.01378(8) Uani d . 1 1 . .
    N N1 0.74367(17) 0.19616(15) -0.10892(13) 0.0163(3) Uani d . 1 1 . .
    N N2 0.53664(18) 0.47410(16) -0.45218(13) 0.0191(3) Uani d . 1 1 . .
    C C1 0.7889(2) 0.28666(19) -0.19227(16) 0.0201(3) Uani d . 1 1 . .
    H H1A 0.8756 0.3112 -0.1869 0.024 Uiso calc R 1 1 . .
    C C2 0.7158(2) 0.34564(19) -0.28518(16) 0.0203(3) Uani d . 1 1 . .
    H H2A 0.7511 0.4099 -0.3412 0.024 Uiso calc R 1 1 . .
    C C3 0.5898(2) 0.31012(17) -0.29597(15) 0.0160(3) Uani d . 1 1 . .
    C C4 0.5405(2) 0.21851(19) -0.20863(16) 0.0201(3) Uani d . 1 1 . .
    H H4A 0.4539 0.1924 -0.2115 0.024 Uiso calc R 1 1 . .
    C C5 0.6193(2) 0.16582(19) -0.11742(16) 0.0196(3) Uani d . 1 1 . .
    H H5A 0.5828 0.1049 -0.0578 0.024 Uiso calc R 1 1 . .
    C C6 0.5135(2) 0.36689(18) -0.39770(15) 0.0171(3) Uani d . 1 1 . .
    C C7 0.4228(3) 0.2953(2) -0.42808(18) 0.0248(4) Uani d . 1 1 . .
    H H7A 0.3972 0.3349 -0.5040 0.037 Uiso calc R 1 1 . .
    H H7B 0.3280 0.2960 -0.3732 0.037 Uiso calc R 1 1 . .
    H H7C 0.4839 0.2082 -0.4269 0.037 Uiso calc R 1 1 . .
    C C8 0.79470(19) 0.30849(17) 0.20650(15) 0.0153(3) Uani d . 1 1 . .
    C C9 0.8041(2) 0.32434(19) 0.31231(16) 0.0187(3) Uani d . 1 1 . .
    H H9A 0.7892 0.2611 0.3780 0.022 Uiso calc R 1 1 . .
    C C10 0.8351(2) 0.4324(2) 0.32155(18) 0.0227(4) Uani d . 1 1 . .
    H H10A 0.8428 0.4422 0.3935 0.027 Uiso calc R 1 1 . .
    C C11 0.8550(2) 0.52586(19) 0.22673(19) 0.0236(4) Uani d . 1 1 . .
    H H11A 0.8755 0.5997 0.2338 0.028 Uiso calc R 1 1 . .
    C C12 0.8450(3) 0.5120(2) 0.12104(18) 0.0247(4) Uani d . 1 1 . .
    H H12A 0.8580 0.5762 0.0559 0.030 Uiso calc R 1 1 . .
    C C13 0.8158(2) 0.40299(19) 0.11159(17) 0.0223(4) Uani d . 1 1 . .
    H H13A 0.8102 0.3929 0.0393 0.027 Uiso calc R 1 1 . .
    C C14 0.8022(2) 0.05253(17) 0.31409(15) 0.0152(3) Uani d . 1 1 . .
    C C15 0.6953(2) 0.0328(2) 0.41092(18) 0.0290(5) Uani d . 1 1 . .
    H H15A 0.5914 0.0808 0.4125 0.035 Uiso calc R 1 1 . .
    C C16 0.7404(3) -0.0575(3) 0.5063(2) 0.0391(6) Uani d . 1 1 . .
    H H16A 0.6667 -0.0713 0.5721 0.047 Uiso calc R 1 1 . .
    C C17 0.8924(3) -0.1270(2) 0.5051(2) 0.0321(5) Uani d . 1 1 . .
    H H17A 0.9229 -0.1884 0.5699 0.038 Uiso calc R 1 1 . .
    C C18 0.9990(3) -0.1063(2) 0.4092(2) 0.0332(5) Uani d . 1 1 . .
    H H18A 1.1036 -0.1523 0.4087 0.040 Uiso calc R 1 1 . .
    C C19 0.9544(2) -0.0186(2) 0.31328(17) 0.0250(4) Uani d . 1 1 . .
    H H19A 1.0279 -0.0070 0.2468 0.030 Uiso calc R 1 1 . .
    C C20 0.5469(2) 0.21052(18) 0.20193(16) 0.0173(3) Uani d . 1 1 . .
    C C21 0.4819(2) 0.1214(2) 0.18810(17) 0.0201(3) Uani d . 1 1 . .
    H H21A 0.5455 0.0406 0.1792 0.024 Uiso calc R 1 1 . .
    C C22 0.3255(2) 0.1495(2) 0.18721(17) 0.0220(4) Uani d . 1 1 . .
    H H22A 0.2825 0.0876 0.1788 0.026 Uiso calc R 1 1 . .
    C C23 0.2321(2) 0.2676(2) 0.1986(2) 0.0267(4) Uani d . 1 1 . .
    H H23A 0.1256 0.2879 0.1957 0.032 Uiso calc R 1 1 . .
    C C24 0.2950(3) 0.3556(2) 0.2141(3) 0.0363(6) Uani d . 1 1 . .
    H H24A 0.2308 0.4362 0.2232 0.044 Uiso calc R 1 1 . .
    C C25 0.4523(2) 0.3274(2) 0.2166(2) 0.0296(5) Uani d . 1 1 . .
    H H25A 0.4942 0.3882 0.2284 0.036 Uiso calc R 1 1 . .
loop_
    _atom_site_aniso_label
    _atom_site_aniso_U_11
    _atom_site_aniso_U_22
    _atom_site_aniso_U_33
    _atom_site_aniso_U_12
    _atom_site_aniso_U_13
    _atom_site_aniso_U_23
    I1 0.01722(6) 0.01009(6) 0.01945(6) -0.00324(4) -0.00483(4) -0.00023(4)
    Cu1 0.01887(10) 0.01192(11) 0.01240(10) -0.00298(8) -0.00424(7) -0.00015(7)
    P1 0.01561(18) 0.0109(2) 0.01386(19) -0.00234(14) -0.00335(14) -0.00154(15)
    N1 0.0198(6) 0.0119(7) 0.0153(7) -0.0020(5) -0.0060(5) 0.0005(5)
    N2 0.0205(7) 0.0176(8) 0.0159(7) -0.0021(6) -0.0077(5) 0.0028(6)
    C1 0.0239(8) 0.0159(9) 0.0201(8) -0.0071(7) -0.0094(7) 0.0042(6)
    C2 0.0240(8) 0.0167(9) 0.0193(8) -0.0065(7) -0.0098(7) 0.0046(6)
    C3 0.0175(7) 0.0127(8) 0.0154(7) -0.0002(6) -0.0054(6) -0.0008(6)
    C4 0.0209(8) 0.0187(9) 0.0196(8) -0.0063(6) -0.0074(6) 0.0025(6)
    C5 0.0218(8) 0.0185(9) 0.0161(8) -0.0064(6) -0.0062(6) 0.0046(6)
    C6 0.0185(7) 0.0150(8) 0.0150(7) 0.0000(6) -0.0052(6) -0.0014(6)
    C7 0.0348(10) 0.0171(9) 0.0245(9) -0.0056(8) -0.0146(8) -0.0007(7)
    C8 0.0148(7) 0.0115(8) 0.0182(8) -0.0022(5) -0.0028(6) -0.0021(6)
    C9 0.0206(8) 0.0159(8) 0.0197(8) -0.0047(6) -0.0033(6) -0.0039(6)
    C10 0.0264(9) 0.0198(9) 0.0238(9) -0.0062(7) -0.0032(7) -0.0085(7)
    C11 0.0234(8) 0.0136(9) 0.0329(11) -0.0046(7) 0.0000(7) -0.0074(7)
    C12 0.0319(10) 0.0144(9) 0.0253(10) -0.0067(7) -0.0020(8) -0.0013(7)
    C13 0.0293(9) 0.0154(9) 0.0201(9) -0.0050(7) -0.0054(7) -0.0002(7)
    C14 0.0186(7) 0.0125(8) 0.0141(7) -0.0040(6) -0.0038(6) -0.0011(6)
    C15 0.0210(8) 0.0424(14) 0.0192(9) -0.0099(8) -0.0056(7) 0.0044(8)
    C16 0.0348(11) 0.0576(18) 0.0215(10) -0.0234(12) -0.0088(9) 0.0141(10)
    C17 0.0445(12) 0.0253(11) 0.0257(10) -0.0109(9) -0.0178(9) 0.0083(8)
    C18 0.0364(11) 0.0292(12) 0.0237(10) 0.0098(9) -0.0124(9) -0.0035(8)
    C19 0.0234(8) 0.0260(11) 0.0171(8) 0.0041(7) -0.0038(7) -0.0022(7)
    C20 0.0173(7) 0.0158(8) 0.0176(8) -0.0017(6) -0.0047(6) -0.0033(6)
    C21 0.0189(7) 0.0213(9) 0.0210(9) -0.0047(6) -0.0026(6) -0.0072(7)
    C22 0.0192(8) 0.0273(10) 0.0228(9) -0.0084(7) -0.0035(7) -0.0080(7)
    C23 0.0179(8) 0.0292(11) 0.0329(11) -0.0035(7) -0.0089(7) -0.0057(8)
    C24 0.0201(9) 0.0222(11) 0.0659(18) 0.0019(8) -0.0124(10) -0.0121(11)
    C25 0.0197(8) 0.0194(10) 0.0517(14) -0.0007(7) -0.0104(9) -0.0120(9)
_geom_special_details
;
All e.s.d.'s (except the e.s.d. in the dihedral angle between two l.s. planes)
are estimated using the full covariance matrix. The cell e.s.d.'s are taken
into account individually in the estimation of e.s.d.'s in distances, angles
and torsion angles; correlations between e.s.d.'s in cell parameters are only
used when they are defined by crystal symmetry. An approximate (isotropic)
treatment of cell e.s.d.'s is used for estimating e.s.d.'s involving l.s.
planes.
;
loop_
    _geom_bond_atom_site_label_1
    _geom_bond_atom_site_label_2
    _geom_bond_site_symmetry_2
    _geom_bond_distance
    _geom_bond_publ_flag
    Cu1 I1 2_755 2.6417(3) y
    Cu1 I1 . 2.6781(3) y
    Cu1 N1 . 2.0586(15) y
    Cu1 P1 . 2.2278(5) y
    Cu1 I1 2_755 2.6417(3) ?
    Cu1 Cu1 2_755 3.0120(5) ?
    P1 C8 . 1.8214(19) ?
    P1 C14 . 1.8228(18) ?
    P1 C20 . 1.8288(18) ?
    N1 C5 . 1.336(2) ?
    N1 C1 . 1.348(2) ?
    N2 C6 . 1.288(2) ?
    N2 N2 2_664 1.405(3) ?
    C1 C2 . 1.383(2) ?
    C1 H1A . 0.9500 ?
    C2 C3 . 1.394(3) ?
    C2 H2A . 0.9500 ?
    C3 C4 . 1.395(3) ?
    C3 C6 . 1.487(2) ?
    C4 C5 . 1.388(2) ?
    C4 H4A . 0.9500 ?
    C5 H5A . 0.9500 ?
    C6 C7 . 1.503(3) ?
    C7 H7A . 0.9800 ?
    C7 H7B . 0.9800 ?
    C7 H7C . 0.9800 ?
    C8 C13 . 1.393(3) ?
    C8 C9 . 1.399(3) ?
    C9 C10 . 1.390(3) ?
    C9 H9A . 0.9500 ?
    C10 C11 . 1.383(3) ?
    C10 H10A . 0.9500 ?
    C11 C12 . 1.390(3) ?
    C11 H11A . 0.9500 ?
    C12 C13 . 1.393(3) ?
    C12 H12A . 0.9500 ?
    C13 H13A . 0.9500 ?
    C14 C15 . 1.387(3) ?
    C14 C19 . 1.396(3) ?
    C15 C16 . 1.398(3) ?
    C15 H15A . 0.9500 ?
    C16 C17 . 1.389(4) ?
    C16 H16A . 0.9500 ?
    C17 C18 . 1.380(4) ?
    C17 H17A . 0.9500 ?
    C18 C19 . 1.390(3) ?
    C18 H18A . 0.9500 ?
    C19 H19A . 0.9500 ?
    C20 C25 . 1.386(3) ?
    C20 C21 . 1.396(3) ?
    C21 C22 . 1.389(3) ?
    C21 H21A . 0.9500 ?
    C22 C23 . 1.385(3) ?
    C22 H22A . 0.9500 ?
    C23 C24 . 1.381(3) ?
    C23 H23A . 0.9500 ?
    C24 C25 . 1.401(3) ?
    C24 H24A . 0.9500 ?
    C25 H25A . 0.9500 ?
loop_
    _geom_angle_atom_site_label_1
    _geom_angle_atom_site_label_2
    _geom_angle_atom_site_label_3
    _geom_angle_site_symmetry_1
    _geom_angle_site_symmetry_3
    _geom_angle
    _geom_angle_publ_flag
    Cu1 I1 Cu1 2_755 . 68.967(9) y
    N1 Cu1 P1 . . 115.34(5) ?
    N1 Cu1 I1 . 2_755 104.66(5) ?
    P1 Cu1 I1 . 2_755 115.133(15) ?
    N1 Cu1 I1 . . 102.74(5) ?
    P1 Cu1 I1 . . 107.279(15) ?
    I1 Cu1 I1 2_755 . 111.033(9) ?
    N1 Cu1 Cu1 . 2_755 114.71(5) ?
    P1 Cu1 Cu1 . 2_755 129.538(16) ?
    I1 Cu1 Cu1 2_755 2_755 56.087(8) ?
    I1 Cu1 Cu1 . 2_755 54.946(8) ?
    C8 P1 C14 . . 103.50(8) ?
    C8 P1 C20 . . 103.58(8) ?
    C14 P1 C20 . . 104.71(8) ?
    C8 P1 Cu1 . . 117.67(6) ?
    C14 P1 Cu1 . . 115.48(6) ?
    C20 P1 Cu1 . . 110.48(6) ?
    C5 N1 C1 . . 116.93(15) ?
    C5 N1 Cu1 . . 121.74(12) ?
    C1 N1 Cu1 . . 121.32(12) ?
    C6 N2 N2 . 2_664 113.4(2) ?
    N1 C1 C2 . . 123.36(18) ?
    N1 C1 H1A . . 118.3 ?
    C2 C1 H1A . . 118.3 ?
    C1 C2 C3 . . 119.49(17) ?
    C1 C2 H2A . . 120.3 ?
    C3 C2 H2A . . 120.3 ?
    C2 C3 C4 . . 117.29(16) ?
    C2 C3 C6 . . 120.86(17) ?
    C4 C3 C6 . . 121.85(17) ?
    C5 C4 C3 . . 119.33(17) ?
    C5 C4 H4A . . 120.3 ?
    C3 C4 H4A . . 120.3 ?
    N1 C5 C4 . . 123.53(17) ?
    N1 C5 H5A . . 118.2 ?
    C4 C5 H5A . . 118.2 ?
    N2 C6 C3 . . 114.47(17) ?
    N2 C6 C7 . . 126.95(17) ?
    C3 C6 C7 . . 118.56(17) ?
    C6 C7 H7A . . 109.5 ?
    C6 C7 H7B . . 109.5 ?
    H7A C7 H7B . . 109.5 ?
    C6 C7 H7C . . 109.5 ?
    H7A C7 H7C . . 109.5 ?
    H7B C7 H7C . . 109.5 ?
    C13 C8 C9 . . 118.83(18) ?
    C13 C8 P1 . . 118.03(14) ?
    C9 C8 P1 . . 123.14(14) ?
    C10 C9 C8 . . 120.13(18) ?
    C10 C9 H9A . . 119.9 ?
    C8 C9 H9A . . 119.9 ?
    C11 C10 C9 . . 120.45(19) ?
    C11 C10 H10A . . 119.8 ?
    C9 C10 H10A . . 119.8 ?
    C10 C11 C12 . . 120.15(19) ?
    C10 C11 H11A . . 119.9 ?
    C12 C11 H11A . . 119.9 ?
    C11 C12 C13 . . 119.39(19) ?
    C11 C12 H12A . . 120.3 ?
    C13 C12 H12A . . 120.3 ?
    C12 C13 C8 . . 121.04(19) ?
    C12 C13 H13A . . 119.5 ?
    C8 C13 H13A . . 119.5 ?
    C15 C14 C19 . . 119.24(17) ?
    C15 C14 P1 . . 123.60(14) ?
    C19 C14 P1 . . 117.15(14) ?
    C14 C15 C16 . . 120.1(2) ?
    C14 C15 H15A . . 120.0 ?
    C16 C15 H15A . . 120.0 ?
    C17 C16 C15 . . 120.3(2) ?
    C17 C16 H16A . . 119.9 ?
    C15 C16 H16A . . 119.9 ?
    C18 C17 C16 . . 119.6(2) ?
    C18 C17 H17A . . 120.2 ?
    C16 C17 H17A . . 120.2 ?
    C17 C18 C19 . . 120.4(2) ?
    C17 C18 H18A . . 119.8 ?
    C19 C18 H18A . . 119.8 ?
    C18 C19 C14 . . 120.3(2) ?
    C18 C19 H19A . . 119.8 ?
    C14 C19 H19A . . 119.8 ?
    C25 C20 C21 . . 118.99(17) ?
    C25 C20 P1 . . 123.81(16) ?
    C21 C20 P1 . . 116.96(14) ?
    C22 C21 C20 . . 120.79(19) ?
    C22 C21 H21A . . 119.6 ?
    C20 C21 H21A . . 119.6 ?
    C23 C22 C21 . . 120.06(19) ?
    C23 C22 H22A . . 120.0 ?
    C21 C22 H22A . . 120.0 ?
    C24 C23 C22 . . 119.50(18) ?
    C24 C23 H23A . . 120.2 ?
    C22 C23 H23A . . 120.2 ?
    C23 C24 C25 . . 120.7(2) ?
    C23 C24 H24A . . 119.6 ?
    C25 C24 H24A . . 119.6 ?
    C20 C25 C24 . . 119.9(2) ?
    C20 C25 H25A . . 120.1 ?
    C24 C25 H25A . . 120.1 ?
loop_
    _geom_torsion_atom_site_label_1
    _geom_torsion_atom_site_label_2
    _geom_torsion_atom_site_label_3
    _geom_torsion_atom_site_label_4
    _geom_torsion_site_symmetry_1
    _geom_torsion_site_symmetry_2
    _geom_torsion_site_symmetry_3
    _geom_torsion_site_symmetry_4
    _geom_torsion
    _geom_torsion_publ_flag
    Cu1 I1 Cu1 N1 2_755 . . . 111.41(5) ?
    Cu1 I1 Cu1 P1 2_755 . . . -126.595(17) ?
    Cu1 I1 Cu1 I1 2_755 . . 2_755 0.0 ?
    N1 Cu1 P1 C8 . . . . -84.49(8) ?
    I1 Cu1 P1 C8 2_755 . . . 37.63(6) ?
    I1 Cu1 P1 C8 . . . . 161.76(6) ?
    Cu1 Cu1 P1 C8 2_755 . . . 103.30(6) ?
    N1 Cu1 P1 C14 . . . . 152.70(8) ?
    I1 Cu1 P1 C14 2_755 . . . -85.18(7) ?
    I1 Cu1 P1 C14 . . . . 38.95(7) ?
    Cu1 Cu1 P1 C14 2_755 . . . -19.51(7) ?
    N1 Cu1 P1 C20 . . . . 34.12(9) ?
    I1 Cu1 P1 C20 2_755 . . . 156.24(7) ?
    I1 Cu1 P1 C20 . . . . -79.63(7) ?
    Cu1 Cu1 P1 C20 2_755 . . . -138.08(7) ?
    P1 Cu1 N1 C5 . . . . -77.61(16) ?
    I1 Cu1 N1 C5 2_755 . . . 154.82(14) ?
    I1 Cu1 N1 C5 . . . . 38.75(16) ?
    Cu1 Cu1 N1 C5 2_755 . . . 95.78(15) ?
    P1 Cu1 N1 C1 . . . . 103.31(15) ?
    I1 Cu1 N1 C1 2_755 . . . -24.26(16) ?
    I1 Cu1 N1 C1 . . . . -140.33(15) ?
    Cu1 Cu1 N1 C1 2_755 . . . -83.30(16) ?
    C5 N1 C1 C2 . . . . -1.6(3) ?
    Cu1 N1 C1 C2 . . . . 177.55(16) ?
    N1 C1 C2 C3 . . . . -1.0(3) ?
    C1 C2 C3 C4 . . . . 2.3(3) ?
    C1 C2 C3 C6 . . . . -176.79(18) ?
    C2 C3 C4 C5 . . . . -1.2(3) ?
    C6 C3 C4 C5 . . . . 177.88(19) ?
    C1 N1 C5 C4 . . . . 2.8(3) ?
    Cu1 N1 C5 C4 . . . . -176.36(16) ?
    C3 C4 C5 N1 . . . . -1.4(3) ?
    N2 N2 C6 C3 2_664 . . . -179.94(18) ?
    N2 N2 C6 C7 2_664 . . . 1.5(3) ?
    C2 C3 C6 N2 . . . . -21.8(3) ?
    C4 C3 C6 N2 . . . . 159.10(19) ?
    C2 C3 C6 C7 . . . . 156.82(19) ?
    C4 C3 C6 C7 . . . . -22.2(3) ?
    C14 P1 C8 C13 . . . . 161.04(15) ?
    C20 P1 C8 C13 . . . . -89.89(16) ?
    Cu1 P1 C8 C13 . . . . 32.33(16) ?
    C14 P1 C8 C9 . . . . -18.90(17) ?
    C20 P1 C8 C9 . . . . 90.17(16) ?
    Cu1 P1 C8 C9 . . . . -147.61(13) ?
    C13 C8 C9 C10 . . . . -0.5(3) ?
    P1 C8 C9 C10 . . . . 179.45(15) ?
    C8 C9 C10 C11 . . . . 0.9(3) ?
    C9 C10 C11 C12 . . . . -0.4(3) ?
    C10 C11 C12 C13 . . . . -0.4(3) ?
    C11 C12 C13 C8 . . . . 0.8(3) ?
    C9 C8 C13 C12 . . . . -0.3(3) ?
    P1 C8 C13 C12 . . . . 179.73(16) ?
    C8 P1 C14 C15 . . . . 91.61(19) ?
    C20 P1 C14 C15 . . . . -16.6(2) ?
    Cu1 P1 C14 C15 . . . . -138.34(17) ?
    C8 P1 C14 C19 . . . . -87.26(17) ?
    C20 P1 C14 C19 . . . . 164.52(16) ?
    Cu1 P1 C14 C19 . . . . 42.79(18) ?
    C19 C14 C15 C16 . . . . -0.1(4) ?
    P1 C14 C15 C16 . . . . -178.9(2) ?
    C14 C15 C16 C17 . . . . 0.7(4) ?
    C15 C16 C17 C18 . . . . 0.1(4) ?
    C16 C17 C18 C19 . . . . -1.5(4) ?
    C17 C18 C19 C14 . . . . 2.1(4) ?
    C15 C14 C19 C18 . . . . -1.3(3) ?
    P1 C14 C19 C18 . . . . 177.6(2) ?
    C8 P1 C20 C25 . . . . 4.4(2) ?
    C14 P1 C20 C25 . . . . 112.59(19) ?
    Cu1 P1 C20 C25 . . . . -122.45(18) ?
    C8 P1 C20 C21 . . . . 178.64(15) ?
    C14 P1 C20 C21 . . . . -73.20(16) ?
    Cu1 P1 C20 C21 . . . . 51.76(16) ?
    C25 C20 C21 C22 . . . . 1.0(3) ?
    P1 C20 C21 C22 . . . . -173.48(16) ?
    C20 C21 C22 C23 . . . . 0.9(3) ?
    C21 C22 C23 C24 . . . . -1.9(3) ?
    C22 C23 C24 C25 . . . . 1.0(4) ?
    C21 C20 C25 C24 . . . . -1.9(3) ?
    P1 C20 C25 C24 . . . . 172.2(2) ?
    C23 C24 C25 C20 . . . . 0.9(4) ?
