# Supplementary material for: catena-Poly[[(triphenyl­phosphane)copper(I)]-di-μ-iodido-[(triphenyl­phosphane)copper(I)]-μ-{1,2-bis­[1-(pyridin-4-yl)ethyl­idene]hydrazine}]
Source: Acta Crystallogr Sect E Struct Rep Online. 2011 Sep 14;67(Pt 10):m1389. doi: 10.1107/S1600536811036555 (PMC3201507; doi:10.1107/S1600536811036555)
Supplement: Supplementary file 2 [file e-67-m1389-Isup2.hkl]

# 
# h,k,l, Fc-squared, Fo-squared, sigma(Fo-squared) and status flag 
# 
data_I
_shelx_title ' gp07a_0m in P-1 (100K)' 
_shelx_refln_list_code          4 
_shelx_F_calc_maximum      184.72 
_exptl_crystal_F_000       566.00 
_reflns_d_resolution_high  0.6525 
 
loop_ 
 _symmetry_equiv_pos_as_xyz 
 'x, y, z' 
 '-x, -y, -z' 
 
_cell_length_a     9.2788 
_cell_length_b    11.4322 
_cell_length_c    12.4204 
_cell_angle_alpha  74.566 
_cell_angle_beta   76.690 
_cell_angle_gamma  72.067 
 
_shelx_F_squared_multiplier     1.000 
 
loop_ 
 _refln_index_h 
 _refln_index_k 
 _refln_index_l 
 _refln_F_squared_calc 
 _refln_F_squared_meas 
 _refln_F_squared_sigma 
 _refln_observed_status 
   1   0   0     3237.68     3028.83     51.49 o 
   2   0   0     6399.11     6121.20    127.35 o 
   3   0   0    31368.69    28923.33    491.87 o 
   4   0   0     3144.44     2669.61     41.93 o 
   5   0   0      307.21      252.09      6.07 o 
   6   0   0     2098.19     1972.28     29.97 o 
   7   0   0     6340.62     6141.65    101.93 o 
   8   0   0     2027.28     2030.67     39.62 o 
   9   0   0       24.36       31.12      5.12 o 
  10   0   0     2045.20     2156.06     47.03 o 
  11   0   0     1352.56     1482.04     39.65 o 
  12   0   0      111.22      108.52     12.01 o 
  13   0   0      414.08      454.26     21.84 o 
 -13   1   0        5.79       13.58     10.93 o 
 -12   1   0      286.13      280.81     17.85 o 
 -11   1   0     1414.72     1532.92     40.19 o 
 -10   1   0      499.49      492.63     17.89 o 
  -9   1   0      102.88       97.31      8.14 o 
  -8   1   0     3645.51     3852.07     73.15 o 
  -7   1   0     3247.59     3196.74     52.90 o 
  -6   1   0       72.82      105.71      4.93 o 
  -5   1   0     4544.54     4272.94     72.32 o 
  -4   1   0     1385.24     1127.51     20.53 o 
  -3   1   0      129.86      169.28      8.18 o 
  -2   1   0       58.05       55.32      3.36 o 
  -1   1   0     2480.22     2946.84     79.21 o 
   0   1   0    13454.74    15494.97    602.89 o 
   1   1   0    11948.07    11502.57    400.12 o 
   2   1   0     2039.91     1929.01     36.00 o 
   3   1   0     4838.56     4337.48     80.29 o 
   4   1   0     5217.78     5041.27     94.83 o 
   5   1   0      518.51      525.75      9.36 o 
   6   1   0     2633.92     2493.70     34.98 o 
   7   1   0     1093.66     1070.53     19.63 o 
   8   1   0      324.83      293.57      9.66 o 
   9   1   0      118.16      139.11      7.01 o 
  10   1   0     1366.77     1421.18     33.31 o 
  11   1   0      317.14      352.07     16.17 o 
  12   1   0       75.43       73.78     11.03 o 
  13   1   0      284.22      329.70     29.07 o 
 -12   2   0      224.40      249.73     22.21 o 
 -11   2   0       23.20       22.38      7.46 o 
 -10   2   0        5.62        4.27      6.76 o 
  -9   2   0       11.33        9.23      4.59 o 
  -8   2   0      303.64      354.69     21.06 o 
  -7   2   0     1190.62     1282.53     28.96 o 
  -6   2   0      146.39      146.40      6.57 o 
  -5   2   0     3566.15     3583.54     73.56 o 
  -4   2   0     1956.38     1961.79     44.75 o 
  -3   2   0      238.98      280.55     11.19 o 
  -2   2   0     5862.33     6596.72    112.72 o 
  -1   2   0     7529.95     9263.67    185.24 o 
   0   2   0      854.52      997.25     24.11 o 
   1   2   0      244.28      215.42     10.15 o 
   2   2   0     2767.29     2717.78     96.33 o 
   3   2   0      230.28      233.73      6.68 o 
   4   2   0        3.33        4.96      1.64 o 
   5   2   0     1196.33     1147.07     19.40 o 
   6   2   0     1876.28     1886.14     30.06 o 
   7   2   0      322.07      299.97      7.59 o 
   8   2   0      675.75      669.59     15.15 o 
   9   2   0      372.41      385.51     13.08 o 
  10   2   0       26.44       31.81      6.81 o 
  11   2   0       20.81       24.14      7.11 o 
  12   2   0      144.07      153.78     15.48 o 
  13   2   0        5.34       12.96     11.91 o 
 -12   3   0      123.47       99.81     19.40 o 
 -11   3   0      187.70      183.65     13.78 o 
 -10   3   0     1835.21     1797.50     45.80 o 
  -9   3   0      146.58      142.17      9.59 o 
  -8   3   0     1615.15     1616.61     37.84 o 
  -7   3   0     1861.54     1812.35     45.37 o 
  -6   3   0     1189.35     1175.07     25.56 o 
  -5   3   0      455.75      464.45     18.87 o 
  -4   3   0     3650.31     3848.80     58.60 o 
  -3   3   0     5894.01     6536.83    108.31 o 
  -2   3   0      369.99      395.72      9.12 o 
  -1   3   0     1942.64     2166.73     49.28 o 
   0   3   0     9714.86    11597.85    231.68 o 
   1   3   0     5790.98     6724.77    177.37 o 
   2   3   0       58.39       58.91      4.33 o 
   3   3   0     7671.61     7532.14    262.10 o 
   4   3   0     5160.85     4990.54    106.46 o 
   5   3   0      684.23      548.41     10.62 o 
   6   3   0      547.63      533.05     10.49 o 
   7   3   0     3106.03     2948.71     45.45 o 
   8   3   0     3991.82     3830.90     71.20 o 
   9   3   0       99.34      102.84      7.58 o 
  10   3   0     2944.56     2959.60     63.08 o 
  11   3   0     1095.13     1212.17     37.72 o 
  12   3   0        3.84       22.43     10.87 o 
  13   3   0      406.70      449.49     30.89 o 
 -12   4   0       60.48       40.72     17.86 o 
 -11   4   0      339.79      340.15     30.82 o 
 -10   4   0      209.37      221.55     17.83 o 
  -9   4   0      366.67      387.14     14.91 o 
  -8   4   0     2900.22     2930.37     63.43 o 
  -7   4   0     4278.47     4284.32     88.86 o 
  -6   4   0     1456.78     1513.39     34.55 o 
  -5   4   0     6058.44     6017.01    102.15 o 
  -4   4   0     6439.31     6713.10    105.45 o 
  -3   4   0     3994.28     4453.70     68.55 o 
  -2   4   0      375.32      452.34     10.56 o 
  -1   4   0     6035.64     7008.78    141.31 o 
   0   4   0    18667.86    21905.11    437.22 o 
   1   4   0     4021.24     4636.11    104.87 o 
   2   4   0     7095.98     6877.88    232.57 o 
   3   4   0    11320.18    10605.42    268.38 o 
   4   4   0     7245.89     6896.05    178.00 o 
   5   4   0      567.81      575.07     13.30 o 
   6   4   0     3738.64     3613.36     52.27 o 
   7   4   0     3467.89     3346.98     54.37 o 
   8   4   0     1482.91     1455.80     35.84 o 
   9   4   0        6.92       12.24      5.04 o 
  10   4   0     1994.28     2089.82     50.47 o 
  11   4   0     2164.08     2274.78     64.47 o 
  12   4   0       17.30       31.25     11.29 o 
  13   4   0      678.70      819.73     37.68 o 
 -11   5   0      610.18      605.19     33.65 o 
 -10   5   0       45.17       31.87      7.88 o 
  -9   5   0      172.43      162.54     12.23 o 
  -8   5   0     1319.54     1350.71     33.18 o 
  -7   5   0     4528.15     4539.43     94.33 o 
  -6   5   0       28.39       35.61      4.89 o 
  -5   5   0     2662.61     2666.84     47.72 o 
  -4   5   0     7955.55     8291.56    161.85 o 
  -3   5   0     1021.50     1116.41     18.62 o 
  -2   5   0     1319.19     1494.92     25.39 o 
  -1   5   0     6345.42     7337.70    138.78 o 
   0   5   0     8620.18    10149.06    203.42 o 
   1   5   0      639.59      730.79     18.47 o 
   2   5   0     2447.54     2373.44    101.80 o 
   3   5   0    15702.28    15835.59    444.27 o 
   4   5   0     3277.85     3002.67     81.46 o 
   5   5   0     2609.48     2496.48     51.72 o 
   6   5   0     7262.66     6850.54    121.77 o 
   7   5   0      462.13      450.85     16.57 o 
   8   5   0       34.19       38.27      5.14 o 
   9   5   0      132.84      134.82      9.18 o 
  10   5   0      459.20      460.38     21.09 o 
  11   5   0      649.61      668.19     26.60 o 
  12   5   0       24.50       21.94      9.12 o 
  13   5   0      418.43      450.74     23.33 o 
 -11   6   0       86.80       76.04     14.45 o 
 -10   6   0       53.90       45.01      8.33 o 
  -9   6   0      695.67      660.89     23.14 o 
  -8   6   0      179.51      170.44     13.73 o 
  -7   6   0       59.95       35.03      5.46 o 
  -6   6   0      351.14      350.50     12.15 o 
  -5   6   0      571.01      572.68     17.28 o 
  -4   6   0     1176.37     1215.01     25.27 o 
  -3   6   0       54.75       61.96      3.62 o 
  -2   6   0     1869.34     2115.21     35.21 o 
  -1   6   0     3564.26     4309.70     76.95 o 
   0   6   0     1379.30     1786.83     46.36 o 
   1   6   0      835.00      902.18     20.64 o 
   2   6   0      329.22      329.29      7.84 o 
   3   6   0      627.19      695.58     36.30 o 
   4   6   0      104.87      143.55     10.61 o 
   5   6   0      873.62      833.15     21.58 o 
   6   6   0     2356.00     2135.61     49.48 o 
   7   6   0      129.96      125.84      6.52 o 
   8   6   0      454.12      429.92     12.43 o 
   9   6   0      550.84      519.71     21.27 o 
  10   6   0       36.05       50.92      8.81 o 
  11   6   0      333.51      341.54     18.94 o 
  12   6   0      244.25      265.43     30.80 o 
  13   6   0        2.84        8.57     10.08 o 
 -10   7   0      214.54      176.63     17.11 o 
  -9   7   0       28.41       23.78      9.00 o 
  -8   7   0      397.36      391.56     19.34 o 
  -7   7   0      820.59      800.01     25.57 o 
  -6   7   0       68.10       63.72      7.49 o 
  -5   7   0       75.49       78.11      5.77 o 
  -4   7   0     1360.18     1377.51     38.58 o 
  -3   7   0      272.45      298.83      8.62 o 
  -2   7   0      128.64      149.97      7.64 o 
  -1   7   0      508.48      561.45     13.41 o 
   0   7   0     3734.28     4147.68     80.90 o 
   1   7   0     5862.25     6617.37    141.24 o 
   2   7   0     1155.18     1223.82     28.58 o 
   3   7   0     5764.98     5591.52    135.59 o 
   4   7   0     4640.49     4383.27    107.55 o 
   5   7   0      767.35      641.69     17.85 o 
   6   7   0     1493.77     1364.29     33.54 o 
   7   7   0      519.79      488.37     16.74 o 
   8   7   0      309.65      304.46     12.72 o 
   9   7   0        8.13        1.98      7.39 o 
  10   7   0      758.76      729.13     31.46 o 
  11   7   0     1142.24     1242.01     53.32 o 
  12   7   0        6.78       20.27      9.56 o 
  13   7   0      323.85      387.48     23.34 o 
 -10   8   0      175.35      153.63     38.78 o 
  -9   8   0       60.60       34.09     10.60 o 
  -8   8   0     1171.37     1211.08     47.09 o 
  -7   8   0     2011.29     1977.37     73.49 o 
  -6   8   0      157.81      161.30     11.52 o 
  -5   8   0     2433.76     2502.74     99.85 o 
  -4   8   0     4015.68     4258.29    157.01 o 
  -3   8   0      362.37      388.95     16.38 o 
  -2   8   0     1244.40     1364.77     28.16 o 
  -1   8   0     4493.94     4850.02     95.21 o 
   0   8   0     3182.65     3498.80     69.34 o 
   1   8   0     1171.11     1302.30     27.99 o 
   2   8   0      524.65      573.07     14.15 o 
   3   8   0     9811.11     9844.54    236.10 o 
   4   8   0     3717.50     3605.82     92.77 o 
   5   8   0      101.37      100.14      6.34 o 
   6   8   0     9399.22     8910.17    208.30 o 
   7   8   0     2415.94     2211.95     51.97 o 
   8   8   0      320.52      302.05     12.60 o 
   9   8   0     1290.49     1253.98     47.96 o 
  10   8   0     1606.13     1572.20     96.38 o 
  11   8   0      851.22      870.76     41.25 o 
  12   8   0        4.39        2.89     10.03 o 
  13   8   0      793.63      880.52     96.17 o 
  -9   9   0      383.88      433.81     48.84 o 
  -8   9   0      962.95      919.69     34.41 o 
  -7   9   0     1008.15     1011.66     83.41 o 
  -6   9   0       11.70       13.49      6.33 o 
  -5   9   0     2969.81     3220.41    125.61 o 
  -4   9   0     3502.73     3593.19    136.33 o 
  -3   9   0      330.74      360.28     25.48 o 
  -2   9   0     6071.97     6183.78    122.28 o 
  -1   9   0     7648.72     8136.44    174.72 o 
   0   9   0     1364.67     1536.93     37.04 o 
   1   9   0     1526.22     1658.45     35.07 o 
   2   9   0     2336.57     2470.98     55.68 o 
   3   9   0     3328.34     3324.87     83.52 o 
   4   9   0      291.87      282.68     12.51 o 
   5   9   0      812.51      795.20     25.04 o 
   6   9   0     3754.02     3374.80     86.36 o 
   7   9   0     2088.84     2006.51     70.73 o 
   8   9   0      482.74      433.14     24.79 o 
   9   9   0     1408.86     1330.82     52.18 o 
  10   9   0      961.75     1004.62     57.67 o 
  11   9   0       18.36       12.52     10.43 o 
  12   9   0       80.31       74.85     14.67 o 
  13   9   0      342.41      387.67     27.68 o 
  -8  10   0       70.40       94.40     13.37 o 
  -7  10   0        3.28       -4.01      7.03 o 
  -6  10   0      288.10      311.16     24.57 o 
  -5  10   0        9.60       12.67     14.43 o 
  -4  10   0      151.01      144.17     19.66 o 
  -3  10   0        4.93        1.41     10.20 o 
  -2  10   0     1408.71     1401.78     49.26 o 
  -1  10   0      888.62      970.14     30.00 o 
   0  10   0       16.10       20.54      4.18 o 
   1  10   0      657.86      705.15     34.99 o 
   2  10   0      212.15      222.92     13.98 o 
   3  10   0      323.27      345.86     14.20 o 
   4  10   0       65.67       59.19      6.73 o 
   5  10   0      485.15      475.83     22.38 o 
   6  10   0      138.83      143.19     13.08 o 
   7  10   0       63.24       53.86      9.58 o 
   8  10   0      134.57      150.62     13.03 o 
   9  10   0      649.71      632.65     24.32 o 
  10  10   0        2.87       -3.75      7.10 o 
  11  10   0      152.06      151.92     24.48 o 
  12  10   0      212.55      225.80     20.68 o 
  -7  11   0      506.32      548.28     49.77 o 
  -6  11   0      152.31      147.03     34.80 o 
  -5  11   0        6.31        6.86     11.12 o 
  -4  11   0     1142.96     1252.28     61.31 o 
  -3  11   0      846.20      850.93     46.60 o 
  -2  11   0       31.40       50.20     27.79 o 
  -1  11   0      230.97      258.15     39.65 o 
   0  11   0     1224.43     1227.36     95.25 o 
   1  11   0      484.49      521.07     30.37 o 
   2  11   0        3.26        0.21     13.53 o 
   3  11   0     2202.54     2211.39     66.33 o 
   4  11   0     1657.41     1585.32     56.42 o 
   5  11   0        0.88        0.83      9.27 o 
   6  11   0     1799.61     1645.34     59.86 o 
   7  11   0      640.70      604.23     28.52 o 
   8  11   0       52.92       64.42     16.86 o 
   9  11   0       23.58       16.77      6.60 o 
  10  11   0      434.37      410.83     20.00 o 
  11  11   0      317.38      330.38     22.66 o 
  12  11   0       48.20       33.58     10.49 o 
  -6  12   0       29.15       66.85     21.95 o 
  -5  12   0     1556.13     1558.51     62.77 o 
  -4  12   0     1126.76     1180.72     60.76 o 
  -3  12   0      523.22      546.74     66.13 o 
  -2  12   0     1640.45     1674.54    127.96 o 
  -1  12   0     2155.61     2263.44    156.17 o 
   0  12   0     1485.67     1511.84    112.65 o 
   1  12   0      208.99      189.28     34.05 o 
   2  12   0     1169.55     1193.91     54.93 o 
   3  12   0     3170.32     3154.30    104.84 o 
   4  12   0      855.80      883.28     35.34 o 
   5  12   0      703.54      680.69     34.09 o 
   6  12   0     4298.62     4049.70    163.75 o 
   7  12   0     1779.18     1693.22     62.87 o 
   8  12   0      249.35      245.49     30.02 o 
   9  12   0     1361.98     1321.94     53.31 o 
  10  12   0      826.48      841.55     39.68 o 
  11  12   0       16.19       14.56      9.22 o 
  -5  13   0     1398.97     1587.14    167.61 o 
  -4  13   0      491.67      446.24     66.52 o 
  -3  13   0       22.41       52.45     36.50 o 
  -2  13   0      810.91      924.26     94.57 o 
  -1  13   0     3338.23     3373.03    219.07 o 
   0  13   0      440.53      487.61     68.41 o 
   1  13   0      629.99      694.74     73.42 o 
   3  13   0      850.12      805.94     41.96 o 
   4  13   0        0.33        8.19      6.54 o 
   5  13   0      575.73      540.92     26.39 o 
   6  13   0     1701.59     1648.36     61.39 o 
   7  13   0     1129.72     1061.65     65.49 o 
   8  13   0      194.49      211.87     19.28 o 
   9  13   0     1362.00     1269.65     52.62 o 
  10  13   0      565.71      574.50     32.01 o 
  11  13   0       21.52       17.15     11.18 o 
  -4  14   0       62.02      101.93     40.02 o 
  -3  14   0      166.08      175.03     46.15 o 
  -2  14   0      532.34      584.94     81.17 o 
  -1  14   0      704.20      750.30     85.93 o 
   3  14   0       51.11       41.65     11.48 o 
   4  14   0      569.39      581.42     35.29 o 
   5  14   0      836.21      836.81     36.35 o 
   6  14   0       69.44       53.86     10.99 o 
   7  14   0        2.56        9.80      9.31 o 
   8  14   0      108.67      102.33     15.01 o 
   9  14   0      440.77      424.81     27.19 o 
  10  14   0        9.15        4.01     15.47 o 
  -2  15   0       29.83       40.12     36.10 o 
   4  15   0      341.83      349.62     26.61 o 
   5  15   0        9.23       13.65     10.71 o 
   6  15   0      243.43      207.27     22.84 o 
   7  15   0      574.25      514.13     59.98 o 
   8  15   0       10.12        0.66     10.28 o 
   9  15   0       34.64       29.29     11.59 o 
   4  16   0       30.61       37.51     13.15 o 
   5  16   0      385.70      356.89     28.53 o 
   6  16   0      819.05      783.67     47.09 o 
   7  16   0      379.25      325.36     30.46 o 
  -6 -16   1      993.42      921.86     52.93 o 
  -5 -16   1      877.05      812.29     46.69 o 
  -4 -16   1        4.53       11.10     10.68 o 
  -8 -15   1       35.97       34.60     13.02 o 
  -7 -15   1      400.40      386.20     25.22 o 
  -6 -15   1      753.29      699.90     33.89 o 
  -5 -15   1      305.75      287.59     25.43 o 
  -4 -15   1      259.18      231.43     21.86 o 
 -10 -14   1       53.36       61.75     13.84 o 
  -9 -14   1      125.49      108.72     15.92 o 
  -8 -14   1      184.84      159.46     17.68 o 
  -7 -14   1      292.87      254.94     21.43 o 
  -6 -14   1        3.08       -9.69      8.12 o 
  -5 -14   1      315.58      298.63     20.05 o 
  -4 -14   1      356.84      345.37     20.57 o 
   0 -14   1      147.65      132.24     22.09 o 
   3 -14   1       27.31       34.36     35.98 o 
   4 -14   1        7.78       77.80     28.90 o 
 -10 -13   1      215.00      192.90     19.94 o 
  -9 -13   1     1243.85     1169.25     50.05 o 
  -8 -13   1      759.58      716.29     34.95 o 
  -7 -13   1       89.43       95.05     18.76 o 
  -6 -13   1     1319.19     1204.10     48.13 o 
  -5 -13   1     2042.70     2030.06     72.99 o 
  -4 -13   1        5.94        4.59      6.76 o 
  -3 -13   1      952.37      928.85     50.06 o 
  -2 -13   1     1201.91     1268.89     74.23 o 
   1 -13   1     1141.91     1317.02    108.34 o 
   2 -13   1     2265.38     2388.92    166.34 o 
   3 -13   1      366.98      541.39     78.81 o 
   4 -13   1      751.37      966.99    102.85 o 
   5 -13   1     1796.45     2037.77    104.90 o 
 -11 -12   1        2.11        8.23     15.12 o 
 -10 -12   1      635.57      633.11     43.65 o 
  -9 -12   1      943.54      940.30     42.04 o 
  -8 -12   1      699.61      628.75     37.87 o 
  -7 -12   1      138.86      138.77     14.94 o 
  -6 -12   1     3527.84     3331.48    160.58 o 
  -5 -12   1     2296.98     2150.94     82.75 o 
  -4 -12   1        0.17        2.71      5.87 o 
  -3 -12   1     3100.12     3163.16    105.69 o 
  -2 -12   1     2538.27     2719.40    139.89 o 
  -1 -12   1       81.11       81.08     15.87 o 
   0 -12   1      287.85      335.87     43.76 o 
   1 -12   1     2479.68     2523.08     98.51 o 
   2 -12   1      941.70     1005.76     92.16 o 
   3 -12   1      144.30      170.13     41.63 o 
   4 -12   1      698.24      750.32     61.24 o 
   5 -12   1     1407.46     1418.28     58.41 o 
   6 -12   1      159.17      202.29     31.16 o 
 -12 -11   1       25.77        9.89      9.18 o 
 -11 -11   1      624.43      596.56     30.82 o 
 -10 -11   1     1232.87     1198.63     39.61 o 
  -9 -11   1       29.52       29.25     10.05 o 
  -8 -11   1        4.51       13.04      8.31 o 
  -7 -11   1      553.04      562.40     41.52 o 
  -6 -11   1     1128.85     1053.88     41.70 o 
  -5 -11   1      680.88      642.50     28.50 o 
  -4 -11   1      149.57      147.49     13.00 o 
  -3 -11   1     2062.68     2101.38     72.15 o 
  -2 -11   1     1520.16     1648.17     89.89 o 
  -1 -11   1        0.31        8.01      7.01 o 
   0 -11   1     2348.14     2416.31     96.49 o 
   1 -11   1     1745.47     1788.79    126.62 o 
   2 -11   1      353.49      419.80     51.38 o 
   3 -11   1      858.94      826.18     45.67 o 
   4 -11   1      576.28      547.99     37.86 o 
   5 -11   1      257.59      204.63     20.64 o 
   6 -11   1      183.73      158.86     19.62 o 
   7 -11   1      580.59      618.80     67.35 o 
 -12 -10   1        9.09        5.07     10.08 o 
 -11 -10   1      409.93      414.02     38.31 o 
 -10 -10   1      144.93      122.57     18.31 o 
  -9 -10   1      128.30      108.98     10.68 o 
  -8 -10   1     1028.29      982.35     50.79 o 
  -7 -10   1      229.74      194.96     29.01 o 
  -6 -10   1      591.68      537.56     56.33 o 
  -5 -10   1      503.23      490.27     39.10 o 
  -4 -10   1       70.44       58.52     10.24 o 
  -3 -10   1      221.60      232.69     40.26 o 
  -2 -10   1      156.62      132.75     11.55 o 
  -1 -10   1     1305.34     1353.06     47.30 o 
   0 -10   1       11.68       19.22      6.24 o 
   1 -10   1      340.11      396.49     16.91 o 
   2 -10   1      476.80      478.66     15.15 o 
   3 -10   1       35.21       31.47     12.39 o 
   4 -10   1       27.26       18.51     12.55 o 
   5 -10   1      626.31      631.83     35.02 o 
   6 -10   1       34.11       46.38     18.09 o 
   7 -10   1       43.51       36.35     14.77 o 
   8 -10   1       45.67       42.56     13.10 o 
 -12  -9   1      482.88      543.45     31.33 o 
 -11  -9   1       19.80       15.82     10.21 o 
 -10  -9   1      317.32      318.21     22.85 o 
  -9  -9   1      750.82      753.94     27.88 o 
  -8  -9   1      435.07      399.44     24.30 o 
  -7  -9   1      121.01      102.40      8.58 o 
  -6  -9   1     1609.81     1426.48     78.91 o 
  -5  -9   1     1838.63     1771.79     53.04 o 
  -4  -9   1       48.51       50.75      6.71 o 
  -3  -9   1     1587.47     1622.08     43.89 o 
  -2  -9   1     3132.92     3279.31    100.86 o 
  -1  -9   1     2444.17     2594.29     83.35 o 
   0  -9   1      146.67      156.43      9.13 o 
   1  -9   1     2162.07     2327.32     54.15 o 
   2  -9   1     2900.87     3136.60     63.71 o 
   3  -9   1      305.09      314.14     14.73 o 
   4  -9   1     1725.34     1872.05     78.16 o 
   5  -9   1     3787.54     3948.59    127.52 o 
   6  -9   1      666.58      689.34     25.25 o 
   7  -9   1      557.80      532.62     28.81 o 
   8  -9   1      800.94      803.50     57.68 o 
   9  -9   1      625.27      606.17     65.65 o 
 -13  -8   1     1004.51     1090.98     51.00 o 
 -12  -8   1      511.18      522.11     31.43 o 
 -11  -8   1      212.19      238.53     32.33 o 
 -10  -8   1     2572.46     2512.29    123.87 o 
  -9  -8   1     1571.12     1487.56     46.44 o 
  -8  -8   1      190.85      175.78     11.11 o 
  -7  -8   1     3091.36     2877.63     71.16 o 
  -6  -8   1     6494.24     6029.63    182.47 o 
  -5  -8   1     2767.35     2580.23     73.50 o 
  -4  -8   1     1629.51     1543.21     41.66 o 
  -3  -8   1    10370.99    10232.85    245.83 o 
  -2  -8   1     8333.36     8831.34    197.81 o 
  -1  -8   1      189.49      182.21      7.93 o 
   0  -8   1     5276.41     5823.99    112.95 o 
   1  -8   1     3932.76     4234.30     83.76 o 
   2  -8   1      392.14      440.27     12.17 o 
   3  -8   1      199.03      221.09      9.25 o 
   4  -8   1     1915.91     1924.99     52.14 o 
   5  -8   1     3368.22     3387.09     91.92 o 
   6  -8   1      104.86       90.05      8.59 o 
   7  -8   1      940.92      901.56     31.23 o 
   8  -8   1     2344.45     2313.78     71.67 o 
   9  -8   1      282.72      266.40     17.65 o 
  10  -8   1       54.39       46.35     22.24 o 
 -13  -7   1      471.10      581.57     36.36 o 
 -12  -7   1        0.69       -3.74     22.37 o 
 -11  -7   1      559.84      606.48     72.19 o 
 -10  -7   1      851.35      821.73     41.94 o 
  -9  -7   1       53.23       54.90     11.03 o 
  -8  -7   1      108.79      117.17      9.02 o 
  -7  -7   1      380.52      343.36     14.13 o 
  -6  -7   1     3690.73     3293.49     73.93 o 
  -5  -7   1      267.29      217.04      9.31 o 
  -4  -7   1      290.05      311.19     12.65 o 
  -3  -7   1     4861.96     4869.65    118.77 o 
  -2  -7   1     4017.30     4171.85     98.14 o 
  -1  -7   1       82.27      119.79      6.12 o 
   0  -7   1     4269.36     4799.75    104.43 o 
   1  -7   1     2800.34     3203.47     58.51 o 
   2  -7   1       12.43       19.51      3.28 o 
   3  -7   1     1297.30     1386.10     26.14 o 
   4  -7   1      371.61      368.38     15.27 o 
   5  -7   1      232.08      216.87     13.89 o 
   6  -7   1        1.12       -0.72      4.47 o 
   7  -7   1      577.68      543.74     19.40 o 
   8  -7   1      724.18      699.52     23.04 o 
   9  -7   1       42.86       22.64      6.59 o 
  10  -7   1      270.51      286.57     17.36 o 
 -13  -6   1       28.62       17.99     10.10 o 
 -12  -6   1       15.99       38.98     10.28 o 
 -11  -6   1      261.56      287.82     23.66 o 
 -10  -6   1      499.71      530.20     24.48 o 
  -9  -6   1      102.57       94.18     14.36 o 
  -8  -6   1     1166.19     1105.37     29.18 o 
  -7  -6   1     1555.25     1490.20     32.03 o 
  -6  -6   1      557.02      497.10     13.49 o 
  -5  -6   1      315.45      273.08     10.59 o 
  -4  -6   1     1156.67     1131.73     29.31 o 
  -3  -6   1      319.99      301.09     12.17 o 
  -2  -6   1      113.90      162.90      7.99 o 
  -1  -6   1     1179.54     1495.18     44.73 o 
   0  -6   1      527.75      612.23     14.55 o 
   1  -6   1       47.76       59.71      4.04 o 
   2  -6   1      920.85      952.11     18.40 o 
   3  -6   1      696.06      773.28     15.06 o 
   4  -6   1        0.90        4.37      3.07 o 
   5  -6   1     1719.71     1774.49     43.11 o 
   6  -6   1      827.27      837.13     22.37 o 
   7  -6   1       14.79       11.76      4.65 o 
   8  -6   1      269.08      269.95     12.13 o 
   9  -6   1      213.19      212.33     16.23 o 
  10  -6   1        3.05        2.43      7.66 o 
  11  -6   1       16.81       16.13     16.41 o 
 -13  -5   1      594.85      682.41     39.06 o 
 -12  -5   1      115.31      118.68     14.27 o 
 -11  -5   1      235.69      237.31     16.25 o 
 -10  -5   1      917.19      945.31     32.11 o 
  -9  -5   1      625.84      596.32     23.00 o 
  -8  -5   1      250.29      227.38      9.60 o 
  -7  -5   1      362.77      335.40     10.49 o 
  -6  -5   1     4501.84     4192.34     75.86 o 
  -5  -5   1     1647.24     1607.01     37.49 o 
  -4  -5   1      431.36      388.21     12.57 o 
  -3  -5   1     5672.20     5378.49    113.15 o 
  -2  -5   1     5969.61     6026.88    195.79 o 
  -1  -5   1       64.17       95.42      4.55 o 
   0  -5   1     2490.83     2763.34     52.49 o 
   1  -5   1     5368.79     6080.58    113.14 o 
   2  -5   1     2307.25     2640.38     44.68 o 
   3  -5   1      517.69      573.27     15.69 o 
   4  -5   1     2826.83     3049.46     55.41 o 
   5  -5   1     6899.04     7012.19    120.47 o 
   6  -5   1      180.65      174.27      8.13 o 
   7  -5   1      946.77      958.88     24.69 o 
   8  -5   1     2216.79     2248.42     50.52 o 
   9  -5   1      544.82      535.79     18.10 o 
  10  -5   1      191.69      159.69     12.16 o 
  11  -5   1      774.45      786.36     61.76 o 
 -13  -4   1      682.89      803.09     43.15 o 
 -12  -4   1      228.71      213.05     16.13 o 
 -11  -4   1      577.59      609.78     27.27 o 
 -10  -4   1     3663.98     3739.25     98.59 o 
  -9  -4   1     1561.04     1553.81     38.61 o 
  -8  -4   1      363.98      372.81     16.07 o 
  -7  -4   1     5763.49     5494.12     98.72 o 
  -6  -4   1     3169.95     2949.15     45.66 o 
  -5  -4   1      734.88      636.39     13.26 o 
  -4  -4   1     1350.78     1255.89     28.88 o 
  -3  -4   1     8678.05     8241.84    196.68 o 
  -2  -4   1    11728.25    11978.36    306.91 o 
  -1  -4   1      461.94      502.36     16.51 o 
   0  -4   1    12580.13    15057.70    278.81 o 
   1  -4   1     6922.57     7654.19    141.33 o 
   2  -4   1     1885.62     2312.81     37.00 o 
   3  -4   1     1863.59     1992.34     31.06 o 
   4  -4   1     9757.37    10254.37    146.38 o 
   5  -4   1     3092.64     3147.12     57.56 o 
   6  -4   1        4.39        8.55      3.67 o 
   7  -4   1     2196.78     2297.86     50.33 o 
   8  -4   1     2210.55     2231.19     50.05 o 
   9  -4   1      247.61      232.70     11.89 o 
  10  -4   1      466.41      489.52     17.87 o 
  11  -4   1     1859.14     1878.86     50.95 o 
  12  -4   1      132.62      100.75     23.94 o 
 -13  -3   1      313.38      418.09     26.06 o 
 -12  -3   1        0.92       14.08     10.02 o 
 -11  -3   1      640.76      667.78     31.50 o 
 -10  -3   1     2649.56     2713.47     63.44 o 
  -9  -3   1      867.59      858.24     24.49 o 
  -8  -3   1     1083.36     1100.61     26.40 o 
  -7  -3   1     7755.57     7454.19    111.97 o 
  -6  -3   1     2499.25     2399.76     37.60 o 
  -5  -3   1      111.96      121.85      4.09 o 
  -4  -3   1     3661.08     3472.84     88.75 o 
  -3  -3   1     3509.83     3392.29    100.54 o 
  -2  -3   1     4693.97     4657.79    164.17 o 
  -1  -3   1      943.26     1083.19     24.88 o 
   0  -3   1    13842.13    16789.16    285.97 o 
   1  -3   1     7009.69     8360.45    152.60 o 
   2  -3   1        2.31        2.74      1.35 o 
   3  -3   1     3914.82     4143.71     59.99 o 
   4  -3   1     3392.95     3334.17     53.53 o 
   5  -3   1      206.37      222.88      7.12 o 
   6  -3   1       49.04       56.27      5.63 o 
   7  -3   1      584.02      599.92     19.42 o 
   8  -3   1     2003.80     1960.50     49.52 o 
   9  -3   1       10.16        7.68      5.32 o 
  10  -3   1      656.01      690.25     22.48 o 
  11  -3   1     1213.37     1237.80     34.81 o 
  12  -3   1       13.51       13.12      8.65 o 
 -13  -2   1        0.59       17.49     10.47 o 
 -12  -2   1      608.69      645.77     31.55 o 
 -11  -2   1       16.50       11.16      8.23 o 
 -10  -2   1       42.46       39.10      7.16 o 
  -9  -2   1        0.45        2.74      4.16 o 
  -8  -2   1      705.70      761.77     16.57 o 
  -7  -2   1     1546.70     1490.05     24.53 o 
  -6  -2   1       25.52       18.12      2.36 o 
  -5  -2   1     1580.47     1471.27     22.42 o 
  -4  -2   1      563.20      524.44      9.77 o 
  -3  -2   1       18.99       16.09      1.78 o 
  -2  -2   1      873.05      856.99     26.14 o 
  -1  -2   1     5312.44     5403.07    189.26 o 
   0  -2   1     1849.58     2387.51     45.05 o 
   1  -2   1      316.33      375.32      6.86 o 
   2  -2   1     2811.30     3243.13     61.08 o 
   3  -2   1      844.00      874.62     16.73 o 
   4  -2   1      369.71      388.20      9.22 o 
   5  -2   1     2806.98     2744.71     44.89 o 
   6  -2   1      646.58      718.93     19.07 o 
   7  -2   1      173.08      150.88      6.94 o 
   8  -2   1      993.07     1012.26     23.00 o 
   9  -2   1       77.42       79.94      8.94 o 
  10  -2   1      120.69      132.56     11.51 o 
  11  -2   1      179.14      152.80     16.37 o 
  12  -2   1       38.19       36.91     10.02 o 
 -13  -1   1      451.81      497.93     23.93 o 
 -12  -1   1      226.55      218.30     16.38 o 
 -11  -1   1      191.00      201.01     15.65 o 
 -10  -1   1     1333.79     1387.76     43.19 o 
  -9  -1   1      163.70      186.25      9.61 o 
  -8  -1   1       11.43       16.25      3.58 o 
  -7  -1   1      170.81      145.20      5.64 o 
  -6  -1   1     2671.33     2662.73     37.31 o 
  -5  -1   1       41.06       31.90      2.61 o 
  -4  -1   1      518.15      498.92      9.05 o 
  -3  -1   1     9870.17     9260.18    169.66 o 
  -2  -1   1     4255.67     3933.43     79.96 o 
  -1  -1   1      185.06      199.53      5.73 o 
   0  -1   1    11547.78    14004.21    233.52 o 
   1  -1   1     1374.00     1616.98     27.84 o 
   2  -1   1        1.37        1.81      1.63 o 
   3  -1   1     7006.58     7611.68    140.74 o 
   4  -1   1     1611.36     1553.32     27.51 o 
   5  -1   1     1608.02     1488.59     24.07 o 
   6  -1   1       68.10       65.03      4.20 o 
   7  -1   1     1526.25     1354.10     28.52 o 
   8  -1   1     2518.16     2556.25     62.38 o 
   9  -1   1      724.60      762.59     21.02 o 
  10  -1   1      543.55      541.65     16.49 o 
  11  -1   1      765.62      838.94     25.43 o 
  12  -1   1      560.14      588.06     25.00 o 
  13  -1   1        0.13        7.32      8.98 o 
 -13   0   1      513.13      593.73     25.65 o 
 -12   0   1        1.70        4.12      6.90 o 
 -11   0   1      436.45      486.56     38.74 o 
 -10   0   1     2952.47     3150.32     73.84 o 
  -9   0   1      580.64      595.16     19.49 o 
  -8   0   1      781.93      791.59     17.27 o 
  -7   0   1     4164.07     3988.47     65.00 o 
  -6   0   1     1916.95     1735.34     24.65 o 
  -5   0   1      425.30      486.04      8.37 o 
  -4   0   1     4219.04     3808.99     64.68 o 
  -3   0   1    14354.01    13109.04    242.53 o 
  -2   0   1    30451.06    27875.78    560.20 o 
  -1   0   1     1957.40     1876.52     44.07 o 
   0   0   1    16661.40    16911.66    765.81 o 
   1   0   1    21997.70    24223.03    747.29 o 
   2   0   1     1945.85     1996.82     44.88 o 
   3   0   1    13923.91    12880.42    251.78 o 
   4   0   1    19972.63    19285.38    356.56 o 
   5   0   1     3124.24     3004.41     49.74 o 
   6   0   1     2094.54     2080.22     36.28 o 
   7   0   1     4706.20     4666.23     83.83 o 
   8   0   1     4465.49     4412.62     80.50 o 
   9   0   1       79.32       73.55      6.45 o 
  10   0   1     1392.09     1471.72     34.12 o 
  11   0   1     2527.76     2815.48     66.22 o 
  12   0   1      211.53      221.43     13.59 o 
  13   0   1      130.40      133.52     12.22 o 
 -12   1   1      174.61      159.41     11.75 o 
 -11   1   1      947.04     1056.19     30.56 o 
 -10   1   1     1270.73     1377.47     41.67 o 
  -9   1   1      286.06      299.74     13.29 o 
  -8   1   1     2310.66     2477.83     54.42 o 
  -7   1   1     7110.55     7103.37    112.79 o 
  -6   1   1     1100.62     1000.89     16.85 o 
  -5   1   1     4376.74     4416.19     61.00 o 
  -4   1   1    11646.19    11329.05    161.24 o 
  -3   1   1     5227.64     4761.86     78.53 o 
  -2   1   1     4155.36     4378.75    160.81 o 
  -1   1   1        7.85       17.28      1.67 o 
   0   1   1     5452.62     5950.75    198.59 o 
   1   1   1     1887.64     1837.66     42.98 o 
   2   1   1       63.97       56.77      3.97 o 
   3   1   1     9264.29     8366.96    152.15 o 
   4   1   1     8082.51     7711.72    130.80 o 
   5   1   1      551.45      603.30     11.74 o 
   6   1   1     2026.74     1913.23     33.11 o 
   7   1   1     2074.93     2006.36     33.66 o 
   8   1   1      987.86      882.53     19.71 o 
   9   1   1      341.22      318.73     11.87 o 
  10   1   1      692.63      715.63     20.77 o 
  11   1   1      647.11      716.94     20.99 o 
  12   1   1        0.50       -3.76      6.18 o 
  13   1   1      129.52      135.01     13.51 o 
 -12   2   1      204.03      223.72     19.25 o 
 -11   2   1      147.22      142.33     17.09 o 
 -10   2   1        9.03        8.16      5.06 o 
  -9   2   1        0.16       -2.61      4.62 o 
  -8   2   1       69.70       75.37      6.75 o 
  -7   2   1      914.88      918.87     19.80 o 
  -6   2   1      317.79      335.70     14.16 o 
  -5   2   1      370.95      379.74      8.34 o 
  -4   2   1     4626.08     4651.43     71.08 o 
  -3   2   1      739.02      762.31     15.19 o 
  -2   2   1      992.62     1078.86     27.85 o 
  -1   2   1      270.26      285.86      9.31 o 
   0   2   1      912.19     1086.49     30.69 o 
   1   2   1     8915.33     9482.26    293.78 o 
   2   2   1        9.94       -5.30      2.65 o 
   3   2   1      880.66      809.33     22.85 o 
   4   2   1     1619.80     1631.52     27.45 o 
   5   2   1     2635.58     2683.42     42.68 o 
   6   2   1     1007.66      986.42     17.48 o 
   7   2   1       56.50       57.68      3.60 o 
   8   2   1      457.43      451.48     16.59 o 
   9   2   1      268.45      288.62     11.83 o 
  10   2   1       21.81       23.90      6.39 o 
  11   2   1      185.97      207.92     12.94 o 
  12   2   1       18.77       19.11      7.58 o 
  13   2   1       44.54       45.86     12.62 o 
 -12   3   1      278.32      251.43     30.91 o 
 -11   3   1        9.66       11.91      8.16 o 
 -10   3   1      384.92      403.88     16.25 o 
  -9   3   1     1359.13     1400.77     34.74 o 
  -8   3   1        5.63        0.83      4.48 o 
  -7   3   1     1386.41     1461.98     32.34 o 
  -6   3   1     2985.57     2965.66     59.17 o 
  -5   3   1        1.80       -0.84      2.06 o 
  -4   3   1      289.81      256.08      6.42 o 
  -3   3   1     3099.69     3354.36     53.22 o 
  -2   3   1     4022.28     4445.66    102.44 o 
  -1   3   1     1574.82     1898.68     41.35 o 
   0   3   1    19309.38    22944.27    699.45 o 
   1   3   1     4359.85     4770.83    148.95 o 
   2   3   1      911.28      976.84     36.09 o 
   3   3   1     3689.44     3488.55     80.47 o 
   4   3   1     7854.40     7531.53    139.40 o 
   5   3   1      463.48      414.02      8.48 o 
   6   3   1       97.98      128.10      5.04 o 
   7   3   1     2062.03     2010.63     33.36 o 
   8   3   1     2499.44     2334.03     41.68 o 
   9   3   1      178.89      215.69     12.42 o 
  10   3   1      381.70      394.44     16.24 o 
  11   3   1     2012.66     2139.72     53.34 o 
  12   3   1      439.76      425.88     20.56 o 
  13   3   1        6.49        2.34      9.72 o 
 -12   4   1      315.94      279.41     31.94 o 
 -11   4   1      322.16      332.01     45.60 o 
 -10   4   1      854.93      891.43     31.17 o 
  -9   4   1      136.79      150.72     11.28 o 
  -8   4   1      767.05      776.67     22.00 o 
  -7   4   1     4967.07     5109.89    105.27 o 
  -6   4   1     1147.18     1139.78     27.30 o 
  -5   4   1     1037.47     1038.13     21.93 o 
  -4   4   1     5529.86     5535.58     92.16 o 
  -3   4   1     4796.01     4957.06     77.36 o 
  -2   4   1     1146.91     1399.53     29.23 o 
  -1   4   1     2595.19     2942.49     61.88 o 
   0   4   1    16684.05    19473.87    519.27 o 
   1   4   1     3486.82     3923.23    123.08 o 
   2   4   1      433.97      437.88     14.11 o 
   3   4   1    21804.56    21791.03   1248.21 o 
   4   4   1    13745.95    13337.40    581.35 o 
   5   4   1      166.76      135.26      4.50 o 
   6   4   1     6905.40     6507.72    107.50 o 
   7   4   1     3111.48     2958.07     51.00 o 
   8   4   1      525.11      492.07     17.83 o 
   9   4   1       40.15       42.46      6.46 o 
  10   4   1     1289.15     1259.59     33.49 o 
  11   4   1     1465.38     1618.54     41.82 o 
  12   4   1      533.37      579.84     30.56 o 
  13   4   1      429.52      481.24     28.47 o 
 -11   5   1     1081.11     1074.63     94.70 o 
 -10   5   1      185.50      167.77     13.51 o 
  -9   5   1        0.34       -5.53      5.89 o 
  -8   5   1     1243.98     1324.91     36.46 o 
  -7   5   1     2658.71     2706.56     58.70 o 
  -6   5   1      869.08      883.68     22.63 o 
  -5   5   1      658.16      706.65     20.22 o 
  -4   5   1     8695.17     9018.91    149.09 o 
  -3   5   1     3812.11     3851.55     64.42 o 
  -2   5   1        1.08        7.31      1.91 o 
  -1   5   1     7723.60     8791.23    210.27 o 
   0   5   1     3654.19     4031.48    100.61 o 
   1   5   1     2702.93     3060.91     97.25 o 
   2   5   1     1227.39     1212.72     41.16 o 
   3   5   1     9209.25     9430.01    557.54 o 
   4   5   1     7560.54     7130.64    202.66 o 
   5   5   1      367.47      375.06     10.97 o 
   6   5   1     5857.62     5418.33    107.52 o 
   7   5   1     2933.46     2798.39     61.14 o 
   8   5   1      298.77      284.83     12.79 o 
   9   5   1     1387.98     1438.11     36.14 o 
  10   5   1      836.74      865.74     29.62 o 
  11   5   1      493.68      537.07     19.59 o 
  12   5   1        0.22       -7.77      8.18 o 
  13   5   1      211.16      180.78     20.04 o 
 -11   6   1      522.81      532.92     36.68 o 
 -10   6   1       20.69        6.89      6.98 o 
  -9   6   1      959.97      922.11     29.22 o 
  -8   6   1      121.55      117.91      9.83 o 
  -7   6   1      274.74      274.39     12.91 o 
  -6   6   1        0.82       -4.35      7.99 o 
  -5   6   1      151.36      174.43      8.46 o 
  -4   6   1     2815.56     2970.22     70.61 o 
  -3   6   1      962.37     1024.70     19.10 o 
  -2   6   1     2642.81     2995.26     51.19 o 
  -1   6   1     3057.77     3332.10     65.17 o 
   0   6   1      367.62      402.37     24.08 o 
   1   6   1      832.70      957.56     25.83 o 
   2   6   1     2545.95     2718.78     56.14 o 
   3   6   1      116.97      104.19      5.55 o 
   4   6   1        8.38        7.92      2.96 o 
   5   6   1      108.97      107.03      6.60 o 
   6   6   1      399.74      371.70     12.34 o 
   7   6   1      611.39      565.64     15.44 o 
   8   6   1      483.07      478.03     13.24 o 
   9   6   1     1582.08     1574.37     38.80 o 
  10   6   1       17.59       16.44      6.15 o 
  11   6   1      322.87      315.18     18.18 o 
  12   6   1      161.91      150.71     14.12 o 
  13   6   1       13.63        6.24      9.55 o 
 -10   7   1       68.21       45.04      9.94 o 
  -9   7   1      740.88      741.28     28.06 o 
  -8   7   1        3.15        4.04      6.57 o 
  -7   7   1      732.95      683.96     22.47 o 
  -6   7   1      827.11      842.55     24.96 o 
  -5   7   1      238.08      213.26     14.01 o 
  -4   7   1     1557.60     1597.19     58.64 o 
  -3   7   1      494.39      541.59     13.71 o 
  -2   7   1       26.13       21.81      3.02 o 
  -1   7   1       14.08       19.27      3.87 o 
   0   7   1     1963.15     2090.18     42.33 o 
   1   7   1     1617.52     1647.60     41.13 o 
   2   7   1       15.12       19.63      2.80 o 
   3   7   1     3459.87     3377.61     84.37 o 
   4   7   1     2268.87     2110.22     43.09 o 
   5   7   1       33.09       27.43      4.42 o 
   6   7   1      773.78      682.76     19.33 o 
   7   7   1      671.49      605.49     18.42 o 
   8   7   1     2126.93     2074.21     43.44 o 
   9   7   1        4.19       18.30      6.04 o 
  10   7   1      678.68      642.76     28.85 o 
  11   7   1     1499.18     1510.77     52.92 o 
  12   7   1      175.97      182.03     14.88 o 
  13   7   1       95.55       66.66     12.52 o 
  -9   8   1       18.51       12.69     12.25 o 
  -8   8   1       58.62       50.07     12.57 o 
  -7   8   1     1863.45     1905.60     50.27 o 
  -6   8   1      514.31      524.76     17.92 o 
  -5   8   1      365.44      345.41     17.74 o 
  -4   8   1     5515.87     5804.71    209.15 o 
  -3   8   1     4146.75     4177.61    129.34 o 
  -2   8   1      403.45      411.74     11.64 o 
  -1   8   1     4152.86     4401.48     86.76 o 
   0   8   1     3611.56     3730.22     73.63 o 
   1   8   1      614.88      724.09     17.22 o 
   2   8   1      754.03      775.52     16.15 o 
   3   8   1     3874.62     3845.37     83.29 o 
   4   8   1     7463.45     7080.63    171.81 o 
   5   8   1       52.76       64.81      5.57 o 
   6   8   1     3658.65     3316.72     84.67 o 
   7   8   1     3844.80     3505.18     79.19 o 
   8   8   1      483.56      462.45     14.03 o 
   9   8   1      503.31      447.81     18.42 o 
  10   8   1     1552.09     1473.85     51.69 o 
  11   8   1     1077.49     1066.46     51.67 o 
  12   8   1       51.71       42.75     12.65 o 
  13   8   1      249.43      289.72     20.78 o 
  -9   9   1      318.36      330.12     24.74 o 
  -8   9   1      762.15      752.55     29.64 o 
  -7   9   1      926.51      983.22     33.86 o 
  -6   9   1       13.07       14.47      6.78 o 
  -5   9   1      732.38      737.23     28.15 o 
  -4   9   1     4239.30     4513.62    167.41 o 
  -3   9   1     3073.95     3111.13     96.22 o 
  -2   9   1      741.35      694.39     24.62 o 
  -1   9   1     7983.50     8287.91    201.62 o 
   0   9   1     3456.01     3572.82     79.94 o 
   1   9   1      260.41      284.79      9.59 o 
   2   9   1     1386.66     1428.72     30.70 o 
   3   9   1     5746.21     5759.84    140.57 o 
   4   9   1      766.76      721.53     25.06 o 
   5   9   1       13.00        7.41      4.85 o 
   6   9   1     6280.74     6000.12    130.96 o 
   7   9   1     2375.90     2200.70     61.76 o 
   8   9   1        8.30        8.69      5.34 o 
   9   9   1     1907.85     1881.77     51.25 o 
  10   9   1     1509.63     1493.25     64.44 o 
  11   9   1       69.66       51.64     12.53 o 
  12   9   1       54.49       57.47     13.16 o 
  13   9   1      240.77      253.54     23.22 o 
  -8  10   1      720.79      725.74     38.39 o 
  -7  10   1       11.63       15.67      7.34 o 
  -6  10   1      232.72      220.71     14.76 o 
  -5  10   1      748.27      755.60     29.36 o 
  -4  10   1      294.95      323.40     38.82 o 
  -3  10   1       30.14       21.97     13.01 o 
  -2  10   1      176.32      171.16     26.31 o 
  -1  10   1     2054.69     2090.50     56.39 o 
   0  10   1      297.32      321.17     18.56 o 
   1  10   1      234.10      263.91     10.46 o 
   2  10   1     2796.68     2844.77     88.83 o 
   3  10   1       60.73       61.03      8.95 o 
   4  10   1      525.24      494.31     18.34 o 
   5  10   1      344.73      303.99     13.65 o 
   6  10   1        2.26       -3.27      5.47 o 
   7  10   1      339.38      335.71     14.02 o 
   8  10   1       82.48       93.79      9.04 o 
   9  10   1      526.59      439.90     39.97 o 
  10  10   1      340.24      351.51     18.65 o 
  11  10   1      113.93      117.23     15.41 o 
  12  10   1      380.80      387.88     26.40 o 
  13  10   1       18.61       13.22     11.21 o 
  -7  11   1       62.30       52.75     11.07 o 
  -6  11   1      482.78      448.81     20.98 o 
  -5  11   1        6.68       -3.44     11.45 o 
  -4  11   1      306.68      324.94     28.26 o 
  -3  11   1      261.69      284.52     25.37 o 
  -2  11   1        1.24       24.36     25.95 o 
  -1  11   1        2.21        6.21     22.54 o 
   0  11   1       43.26       50.29     23.71 o 
   1  11   1      403.85      361.68     51.67 o 
   2  11   1      486.67      510.09     37.72 o 
   3  11   1     1145.36     1129.56     37.38 o 
   4  11   1     1700.46     1680.08     52.33 o 
   5  11   1      660.93      608.49     24.49 o 
   6  11   1     1304.87     1245.46     42.17 o 
   7  11   1     1135.48     1048.40     41.89 o 
   8  11   1      188.52      164.69     16.26 o 
   9  11   1      121.51      116.00     11.33 o 
  10  11   1      324.85      343.39     18.43 o 
  11  11   1       52.17       43.58     10.75 o 
  12  11   1      204.63      236.81     20.93 o 
  -6  12   1       50.00       37.43     23.11 o 
  -5  12   1      333.31      298.90     61.82 o 
  -4  12   1     2037.03     2121.77     92.38 o 
  -3  12   1     1187.48     1441.51    119.63 o 
  -2  12   1      350.51      393.60     54.00 o 
  -1  12   1     2822.21     2798.21    184.43 o 
   0  12   1     1343.64     1393.45    108.02 o 
   1  12   1        0.35        3.75     21.22 o 
   2  12   1     1594.11     1540.54    110.19 o 
   3  12   1     2258.32     2209.10     66.62 o 
   4  12   1     1191.79     1202.90     40.33 o 
   5  12   1        1.24        4.60      5.86 o 
   6  12   1     1793.90     1764.57     93.11 o 
   7  12   1     3253.05     3062.95    108.61 o 
   8  12   1      333.48      282.31     20.03 o 
   9  12   1     1369.52     1387.42     95.96 o 
  10  12   1     1932.20     1942.51     73.34 o 
  11  12   1      341.12      369.14     25.81 o 
  12  12   1      123.17      127.49     15.24 o 
  -5  13   1      707.54      857.97    103.64 o 
  -4  13   1      530.33      646.78     88.13 o 
  -3  13   1      865.12      904.84     97.90 o 
  -2  13   1      628.79      685.39     83.84 o 
  -1  13   1     2432.08     2513.31    173.53 o 
   0  13   1     1451.92     1466.93    114.90 o 
   1  13   1      529.59      531.75     67.85 o 
   2  13   1     3264.91     3228.72    205.05 o 
   3  13   1     1541.77     1556.67     61.42 o 
   4  13   1        7.66        2.44      8.93 o 
   5  13   1      648.51      621.30     28.90 o 
   6  13   1      776.91      778.19     34.42 o 
   7  13   1      903.64      791.21     35.79 o 
   8  13   1        0.02        2.16      8.19 o 
   9  13   1      895.15      875.39     40.33 o 
  10  13   1     1066.03      994.07     44.53 o 
  11  13   1      105.52       95.06     15.02 o 
  -4  14   1      300.67      452.48     67.85 o 
  -3  14   1      274.15      276.70     54.67 o 
  -2  14   1       65.93      119.63     41.57 o 
  -1  14   1      500.14      630.45     82.61 o 
   0  14   1       63.18       34.97     29.47 o 
   1  14   1       38.76       22.64     28.68 o 
   2  14   1     1543.26     1536.56    118.56 o 
   3  14   1      961.71     1035.79     52.99 o 
   4  14   1      311.52      297.91     24.99 o 
   5  14   1      578.80      536.51     35.36 o 
   6  14   1      263.82      275.18     19.92 o 
   7  14   1        6.04        5.00      8.39 o 
   8  14   1       93.77       84.97     25.17 o 
   9  14   1      492.18      492.12     29.06 o 
  10  14   1      163.56      128.39     24.56 o 
  -3  15   1      939.92     1196.86    113.69 o 
  -2  15   1       42.01      113.01     41.94 o 
  -1  15   1      258.83      272.69     50.70 o 
   0  15   1      752.66      831.64     89.91 o 
   3  15   1      252.31      265.83     22.78 o 
   4  15   1      274.55      233.43     23.10 o 
   5  15   1      121.70       98.09     16.33 o 
   6  15   1      402.72      410.52     31.89 o 
   7  15   1      673.94      631.74     41.63 o 
   8  15   1       96.08       85.94     15.29 o 
   9  15   1      199.45      187.24     19.35 o 
   4  16   1       28.15       32.64     13.70 o 
   5  16   1       81.86       79.74     16.12 o 
   6  16   1      690.63      587.91     39.80 o 
   7  16   1     1049.59     1055.26     59.63 o 
   8  16   1        9.50       12.03     14.09 o 
   4  17   1       15.92       11.43     12.02 o 
   5  17   1      969.15      875.82     50.63 o 
  -5 -16   2     1408.66     1264.83     65.49 o 
  -4 -16   2       36.96       21.63     11.89 o 
  -2 -16   2     1015.39      844.20     57.30 o 
  -1 -16   2      315.67      249.68     31.00 o 
  -8 -15   2      129.05      107.93     15.79 o 
  -7 -15   2        6.50       12.47     10.28 o 
  -6 -15   2      623.49      625.29     31.60 o 
  -5 -15   2      570.33      494.27     27.08 o 
  -4 -15   2        5.80        1.13     10.70 o 
  -1 -15   2        2.06       -9.19     13.42 o 
  -9 -14   2        4.00       -2.63      9.60 o 
  -8 -14   2      401.74      384.40     25.88 o 
  -7 -14   2      168.60      166.82     17.81 o 
  -6 -14   2        6.67        0.59      8.63 o 
  -5 -14   2       48.89       46.26     10.72 o 
  -4 -14   2       86.88       65.71     10.93 o 
  -3 -14   2      336.22      341.91     35.21 o 
   0 -14   2      641.92      625.67     44.82 o 
 -10 -13   2        2.84        8.05     17.38 o 
  -9 -13   2      582.25      547.23     40.39 o 
  -8 -13   2      758.91      744.89     36.61 o 
  -7 -13   2      147.84      117.56     15.20 o 
  -6 -13   2     1215.46     1144.95     46.93 o 
  -5 -13   2     1847.65     1755.03     64.67 o 
  -4 -13   2      226.27      236.49     17.74 o 
  -3 -13   2      753.16      726.77     47.82 o 
  -2 -13   2     1074.89     1150.86     70.59 o 
  -1 -13   2     1375.52     1384.21     80.71 o 
   0 -13   2      111.39      127.33     21.58 o 
   4 -13   2      464.20      594.85     48.46 o 
   5 -13   2     1286.95     1440.87     81.53 o 
 -11 -12   2        3.75        3.92     14.47 o 
 -10 -12   2      519.89      510.60     30.24 o 
  -9 -12   2      925.88      880.83     64.03 o 
  -8 -12   2      498.87      467.82     27.38 o 
  -7 -12   2      125.34      117.91     19.03 o 
  -6 -12   2      942.61      845.49     38.21 o 
  -5 -12   2     2301.12     2177.05     77.06 o 
  -4 -12   2      201.21      154.05     13.43 o 
  -3 -12   2     1835.61     1707.18     60.97 o 
  -2 -12   2     3777.56     3951.93    197.69 o 
  -1 -12   2      893.54      893.12     56.48 o 
   0 -12   2      314.37      326.93     29.53 o 
   1 -12   2     1395.27     1406.43     74.87 o 
   2 -12   2     1069.33     1209.25    102.74 o 
   3 -12   2      503.19      606.03     78.74 o 
   4 -12   2      625.42      705.88     70.13 o 
   5 -12   2     1650.65     1829.17     69.60 o 
   6 -12   2      687.45      826.06     58.90 o 
 -11 -11   2       78.19       73.68     18.65 o 
 -10 -11   2      913.59      950.05     32.85 o 
  -9 -11   2      993.74     1049.11    116.16 o 
  -8 -11   2       19.79       18.15     14.10 o 
  -7 -11   2      990.32      878.74     37.93 o 
  -6 -11   2      594.84      587.06     45.60 o 
  -5 -11   2      312.66      306.98     18.30 o 
  -4 -11   2        0.32       11.24      5.85 o 
  -3 -11   2      585.52      597.17     25.71 o 
  -2 -11   2     5368.26     5634.99    273.17 o 
  -1 -11   2       26.33       28.09     10.82 o 
   0 -11   2      587.27      644.89     43.92 o 
   1 -11   2     2902.02     2900.89     87.95 o 
   2 -11   2       17.00       15.93      6.46 o 
   3 -11   2       33.99       35.88     19.56 o 
   4 -11   2      323.86      324.06     36.66 o 
   5 -11   2     1200.36     1226.64     99.40 o 
   6 -11   2      115.56      138.34     19.79 o 
   7 -11   2      171.88      234.77     33.02 o 
 -12 -10   2        4.51       -7.41      8.97 o 
 -11 -10   2       51.51       24.14      9.79 o 
 -10 -10   2      306.30      292.41     18.08 o 
  -9 -10   2       24.59       16.54      6.96 o 
  -8 -10   2      346.59      295.27     20.75 o 
  -7 -10   2      812.68      700.46     75.73 o 
  -6 -10   2        2.68        7.69      6.35 o 
  -5 -10   2     1185.26     1131.21     43.25 o 
  -4 -10   2      632.09      636.66     28.10 o 
  -3 -10   2       52.11       58.24     13.33 o 
  -2 -10   2      224.01      199.78     22.27 o 
  -1 -10   2      562.60      616.63     41.46 o 
   0 -10   2      411.12      416.99     21.26 o 
   1 -10   2       85.88       87.11      8.47 o 
   2 -10   2      598.47      649.99     23.06 o 
   3 -10   2     1716.81     1815.51     50.77 o 
   4 -10   2       58.43       53.27     14.64 o 
   5 -10   2      663.29      640.13     34.08 o 
   6 -10   2      334.05      356.43     25.73 o 
   7 -10   2        8.44        2.54     10.77 o 
   8 -10   2        6.51       -4.92     12.02 o 
 -12  -9   2      342.83      343.24     25.05 o 
 -11  -9   2        3.92       -1.19      9.31 o 
 -10  -9   2      228.39      201.83     19.15 o 
  -9  -9   2      330.76      312.95     17.45 o 
  -8  -9   2      240.74      223.54     13.92 o 
  -7  -9   2        2.64       -0.93      5.95 o 
  -6  -9   2      909.53      826.26     34.27 o 
  -5  -9   2     3048.79     2872.38     96.51 o 
  -4  -9   2      218.24      203.13     12.09 o 
  -3  -9   2     1082.07     1053.55     33.58 o 
  -2  -9   2     4268.63     4470.88    158.66 o 
  -1  -9   2      220.12      250.27     14.73 o 
   0  -9   2       64.39       86.07      8.64 o 
   1  -9   2     1547.14     1718.72     47.33 o 
   2  -9   2     1408.62     1542.97     34.16 o 
   3  -9   2      673.74      677.15     20.66 o 
   4  -9   2       17.43        7.99      5.54 o 
   5  -9   2     3458.47     3539.60     96.60 o 
   6  -9   2     1042.74     1065.23     53.95 o 
   7  -9   2      175.77      171.91     13.03 o 
   8  -9   2     1488.46     1475.46     46.20 o 
   9  -9   2      573.16      544.14     29.31 o 
 -12  -8   2      763.48      833.08     41.38 o 
 -11  -8   2       11.70        5.07     13.57 o 
 -10  -8   2     1337.76     1428.93     58.55 o 
  -9  -8   2     1656.31     1657.32     50.95 o 
  -8  -8   2      530.20      525.75     21.35 o 
  -7  -8   2      744.48      651.68     29.53 o 
  -6  -8   2     3295.55     3105.37     99.94 o 
  -5  -8   2     5504.60     5032.49    138.02 o 
  -4  -8   2      220.89      226.97     12.28 o 
  -3  -8   2     6958.45     6830.92    183.91 o 
  -2  -8   2    11795.60    12369.43    298.24 o 
  -1  -8   2     1479.37     1610.18     37.80 o 
   0  -8   2     3452.85     3786.82     83.33 o 
   1  -8   2     9890.71    10866.31    230.58 o 
   2  -8   2     2717.74     2912.29     59.17 o 
   3  -8   2      282.82      300.40     11.03 o 
   4  -8   2     3687.33     3726.69     94.46 o 
   5  -8   2     2344.81     2337.69     58.08 o 
   6  -8   2     1203.19     1256.38     41.32 o 
   7  -8   2      188.47      186.00     13.22 o 
   8  -8   2     1598.70     1604.58     48.99 o 
   9  -8   2     1155.40     1140.01     41.76 o 
 -13  -7   2      430.11      471.44     26.13 o 
 -12  -7   2        9.06        9.37     10.45 o 
 -11  -7   2       86.47       74.66     19.04 o 
 -10  -7   2     1940.51     1944.12     77.35 o 
  -9  -7   2      533.02      542.88     28.64 o 
  -8  -7   2        4.27        5.50      4.96 o 
  -7  -7   2     4818.12     4497.77    108.03 o 
  -6  -7   2      726.24      673.42     20.85 o 
  -5  -7   2       14.58       18.32      4.66 o 
  -4  -7   2      512.74      524.99     19.22 o 
  -3  -7   2      932.16      926.00     29.21 o 
  -2  -7   2     2220.33     2306.09     57.05 o 
  -1  -7   2      811.86      896.95     22.35 o 
   0  -7   2     1548.25     1744.23     41.30 o 
   1  -7   2     4257.67     4734.00     92.60 o 
   2  -7   2     1552.85     1621.81     34.56 o 
   3  -7   2     2131.13     2195.48     42.09 o 
   4  -7   2     2993.96     3128.23     79.79 o 
   5  -7   2      970.60      982.65     28.54 o 
   6  -7   2        0.31        3.94      6.28 o 
   7  -7   2      369.22      373.01     15.24 o 
   8  -7   2      398.86      360.30     16.14 o 
   9  -7   2       86.65       65.02      9.61 o 
  10  -7   2      163.18      152.80     26.98 o 
 -13  -6   2       15.08        8.64     10.70 o 
 -12  -6   2       10.48       18.23      9.93 o 
 -11  -6   2       31.18       40.44     10.23 o 
 -10  -6   2      156.19      152.81     16.89 o 
  -9  -6   2      647.42      618.18     31.26 o 
  -8  -6   2      539.60      481.55     17.71 o 
  -7  -6   2      414.54      401.49     15.41 o 
  -6  -6   2     1422.49     1239.84     33.50 o 
  -5  -6   2     1113.57     1072.90     24.72 o 
  -4  -6   2      871.32      797.38     22.01 o 
  -3  -6   2      599.47      569.20     19.34 o 
  -2  -6   2      443.11      492.14     16.88 o 
  -1  -6   2      719.53      850.48     22.63 o 
   0  -6   2       77.26      123.04      6.51 o 
   1  -6   2      174.08      201.90      7.40 o 
   2  -6   2       50.34       61.89      4.32 o 
   3  -6   2     2363.13     2593.81     48.55 o 
   4  -6   2     1211.61     1244.12     24.60 o 
   5  -6   2      588.80      575.17     17.12 o 
   6  -6   2      505.81      539.48     15.68 o 
   7  -6   2       25.13       19.15      4.63 o 
   8  -6   2      215.89      229.48     12.85 o 
   9  -6   2       33.14       29.25      6.49 o 
  10  -6   2      204.42      178.55     12.26 o 
  11  -6   2       43.44       25.64      8.91 o 
 -13  -5   2      351.69      376.33     23.48 o 
 -12  -5   2      716.34      762.83     32.86 o 
 -11  -5   2       47.68       40.06     10.32 o 
 -10  -5   2      855.97      885.38     39.54 o 
  -9  -5   2     1119.54     1107.95     38.76 o 
  -8  -5   2      732.77      730.56     24.10 o 
  -7  -5   2     1139.26     1028.99     24.83 o 
  -6  -5   2     2047.64     1911.42     36.62 o 
  -5  -5   2     1232.26     1198.97     25.08 o 
  -4  -5   2       85.59       70.01      5.25 o 
  -3  -5   2     2708.16     2551.64     72.01 o 
  -2  -5   2     7281.47     7148.31    167.74 o 
  -1  -5   2     2471.20     3074.18     63.79 o 
   0  -5   2     3963.80     4753.52     90.72 o 
   1  -5   2     6010.42     7006.83    129.74 o 
   2  -5   2     4951.44     5823.29     95.19 o 
   3  -5   2       26.47       31.67      3.25 o 
   4  -5   2      406.89      433.44      8.72 o 
   5  -5   2     5391.23     5556.46     95.47 o 
   6  -5   2      887.37      915.22     22.96 o 
   7  -5   2      113.28      108.41      7.26 o 
   8  -5   2     2848.72     2811.92     61.30 o 
   9  -5   2     1644.03     1624.42     39.25 o 
  10  -5   2        0.22        0.62      5.86 o 
  11  -5   2      444.40      406.41     28.21 o 
 -13  -4   2      512.20      567.13     35.08 o 
 -12  -4   2      299.85      353.45     21.86 o 
 -11  -4   2       54.83       46.22     11.00 o 
 -10  -4   2     2006.32     2162.38     61.03 o 
  -9  -4   2     1938.03     1944.16     54.94 o 
  -8  -4   2        9.50       19.44      4.97 o 
  -7  -4   2     1917.16     1887.28     36.76 o 
  -6  -4   2     6729.07     6294.52    118.02 o 
  -5  -4   2     1343.38     1249.27     25.85 o 
  -4  -4   2     1668.39     1680.32     33.48 o 
  -3  -4   2    11240.50    11418.34    236.94 o 
  -2  -4   2    12949.96    13470.67    319.87 o 
  -1  -4   2      170.23      287.48      7.90 o 
   0  -4   2     5948.64     7034.90    137.02 o 
   1  -4   2    20487.76    24117.60    411.18 o 
   2  -4   2     3958.28     4480.20     77.08 o 
   3  -4   2     2926.44     3378.17     48.65 o 
   4  -4   2     5841.28     6119.75     93.26 o 
   5  -4   2     1899.80     1975.46     38.83 o 
   6  -4   2      260.00      277.62     10.18 o 
   7  -4   2      529.02      512.90     15.80 o 
   8  -4   2     2414.71     2463.89     54.28 o 
   9  -4   2     2531.11     2571.43     57.39 o 
  10  -4   2       71.67       56.92      8.24 o 
  11  -4   2     1511.49     1487.50     39.98 o 
  12  -4   2      888.85      849.59     30.89 o 
 -13  -3   2      525.96      561.56     51.23 o 
 -12  -3   2        1.06        6.27     11.34 o 
 -11  -3   2      413.18      446.14     25.77 o 
 -10  -3   2     1434.63     1514.35     45.60 o 
  -9  -3   2     1009.28     1049.42     29.67 o 
  -8  -3   2        7.86       13.13      4.46 o 
  -7  -3   2     2513.00     2408.06     40.34 o 
  -6  -3   2     4795.84     4549.51     62.27 o 
  -5  -3   2      204.56      194.05      5.24 o 
  -4  -3   2     3120.28     2979.24     63.41 o 
  -3  -3   2    11789.97    11632.82    257.11 o 
  -2  -3   2     6211.78     6606.69    184.66 o 
  -1  -3   2       40.82       53.40      7.53 o 
   0  -3   2    10237.05    12507.46    231.35 o 
   1  -3   2    15240.20    18445.40    293.67 o 
   2  -3   2      727.96      745.04     12.77 o 
   3  -3   2     1759.15     1898.67     27.95 o 
   4  -3   2    11733.81    12919.83    173.80 o 
   5  -3   2      339.18      316.82      9.07 o 
   6  -3   2        0.15        0.02      2.64 o 
   7  -3   2     3247.92     3175.92     66.25 o 
   8  -3   2      322.45      328.59     16.41 o 
   9  -3   2       86.96       98.29     14.48 o 
  10  -3   2       16.98       18.84      6.51 o 
  11  -3   2      573.49      542.36     20.36 o 
  12  -3   2      593.25      626.33     33.09 o 
 -13  -2   2        0.65       39.04     28.29 o 
 -12  -2   2      105.33      127.89     15.42 o 
 -11  -2   2      550.63      562.40     35.40 o 
 -10  -2   2      101.43      108.49     11.57 o 
  -9  -2   2        3.62        7.34      4.57 o 
  -8  -2   2       86.54       83.91      6.65 o 
  -7  -2   2      657.10      661.77     12.21 o 
  -6  -2   2       92.73       93.81      3.98 o 
  -5  -2   2       49.52       64.11      3.01 o 
  -4  -2   2     7341.89     7328.25    118.52 o 
  -3  -2   2      456.29      427.46      9.06 o 
  -2  -2   2     1013.92     1034.53     22.84 o 
  -1  -2   2     4180.47     4503.82    119.22 o 
   0  -2   2        6.12       11.59      2.69 o 
   1  -2   2      108.96      112.87      3.64 o 
   2  -2   2      428.34      514.95     10.49 o 
   3  -2   2      610.63      730.82     14.51 o 
   4  -2   2      843.74      898.11     16.17 o 
   5  -2   2        1.87        6.81      2.96 o 
   6  -2   2     2120.53     2141.29     41.64 o 
   7  -2   2      621.37      604.77     17.12 o 
   8  -2   2        8.23        7.18      4.52 o 
   9  -2   2     2267.63     2236.21     52.65 o 
  10  -2   2       17.56       10.18      5.58 o 
  11  -2   2        8.01        5.43      7.47 o 
  12  -2   2       48.51       39.16      9.69 o 
 -13  -1   2      183.99      184.89     24.01 o 
 -12  -1   2      156.56      146.63     14.55 o 
 -11  -1   2       17.49        3.08      7.79 o 
 -10  -1   2      435.79      470.33     27.18 o 
  -9  -1   2      597.32      645.35     24.61 o 
  -8  -1   2       35.18       28.35      3.66 o 
  -7  -1   2     2651.78     2520.77     37.48 o 
  -6  -1   2     1035.03      990.63     15.59 o 
  -5  -1   2      147.86      148.17      4.33 o 
  -4  -1   2      270.42      323.58      7.10 o 
  -3  -1   2     2208.85     2133.63     40.51 o 
  -2  -1   2    10186.65    10031.66    230.91 o 
  -1  -1   2     1195.59     1208.49     29.48 o 
   0  -1   2    12164.39    14216.46    259.22 o 
   1  -1   2    10006.26    11889.15    216.43 o 
   2  -1   2     2979.46     3300.36     61.56 o 
   3  -1   2      593.22      660.79     14.08 o 
   4  -1   2     6264.86     6151.66    105.75 o 
   5  -1   2     3162.17     3256.29     59.67 o 
   6  -1   2      197.39      204.10     10.57 o 
   7  -1   2      561.78      597.84     21.72 o 
   8  -1   2     2395.14     2307.52     52.57 o 
   9  -1   2     1107.74     1122.81     26.69 o 
  10  -1   2       31.94       31.55      5.27 o 
  11  -1   2     1373.31     1414.95     37.69 o 
  12  -1   2      284.95      299.17     17.77 o 
  13  -1   2       50.82       45.04     10.69 o 
 -13   0   2      265.69      310.30     18.53 o 
 -12   0   2      150.61      155.96     13.80 o 
 -11   0   2       96.22      111.45     12.61 o 
 -10   0   2     1294.63     1406.77     37.52 o 
  -9   0   2     2036.37     2128.67     51.67 o 
  -8   0   2      228.01      232.43      9.20 o 
  -7   0   2     5061.43     4836.36     84.25 o 
  -6   0   2     6689.72     6531.29     86.04 o 
  -5   0   2      159.14      171.94      4.59 o 
  -4   0   2     5075.25     4546.36     75.16 o 
  -3   0   2     8714.10     8061.92    154.54 o 
  -2   0   2     5966.42     5681.85    131.85 o 
  -1   0   2     2829.28     2752.53     57.00 o 
   0   0   2      807.02      859.18     20.42 o 
   1   0   2    15679.28    17363.13    570.49 o 
   2   0   2    11697.59    12430.36    809.72 o 
   3   0   2     1558.28     1350.17     28.46 o 
   4   0   2    22820.39    21730.59    371.93 o 
   5   0   2     7101.69     7189.33    115.84 o 
   6   0   2        3.13        1.84      2.30 o 
   7   0   2     3677.42     3643.54     70.79 o 
   8   0   2     4837.09     4731.42     85.68 o 
   9   0   2      747.13      750.98     23.90 o 
  10   0   2      349.45      326.18     14.73 o 
  11   0   2     1814.02     1908.00     45.37 o 
  12   0   2      569.32      580.99     18.79 o 
  13   0   2        1.00        5.32     10.78 o 
 -12   1   2       54.36       45.93      9.00 o 
 -11   1   2      342.63      351.25     20.40 o 
 -10   1   2     1205.38     1318.02     35.50 o 
  -9   1   2      790.25      838.71     23.43 o 
  -8   1   2      583.51      590.41     18.19 o 
  -7   1   2     6027.41     6052.27    104.65 o 
  -6   1   2     4337.26     4230.50     65.97 o 
  -5   1   2      100.61      125.36      4.32 o 
  -4   1   2    15938.04    15482.60    267.90 o 
  -3   1   2     9032.80     8451.36    162.21 o 
  -2   1   2     7300.47     7525.13    156.45 o 
  -1   1   2    23524.97    23733.70    486.55 o 
   0   1   2    10924.46    10820.07    257.72 o 
   1   1   2     6629.70     6684.99    155.08 o 
   2   1   2     2267.71     2381.20     68.66 o 
   3   1   2     6770.13     6312.01    161.42 o 
   4   1   2    11698.61    10734.73    271.15 o 
   5   1   2     2652.51     2513.77     45.44 o 
   6   1   2      715.95      649.39     12.97 o 
   7   1   2     4662.00     4402.61     89.63 o 
   8   1   2     1694.78     1670.07     45.06 o 
   9   1   2       27.96       30.00      5.21 o 
  10   1   2      394.79      416.40     14.33 o 
  11   1   2      895.64      890.57     24.14 o 
  12   1   2      342.08      347.39     21.82 o 
  13   1   2       76.41       75.42     10.93 o 
 -12   2   2      316.18      331.63     32.12 o 
 -11   2   2      357.75      392.71     15.01 o 
 -10   2   2       69.76       73.12      7.37 o 
  -9   2   2      196.05      198.25     10.06 o 
  -8   2   2      287.55      293.62     13.76 o 
  -7   2   2      549.46      550.18     18.58 o 
  -6   2   2       14.02       12.45      3.38 o 
  -5   2   2       48.48       59.81      3.43 o 
  -4   2   2      347.55      300.27      7.16 o 
  -3   2   2     2680.01     2680.33     52.01 o 
  -2   2   2       30.70       40.03      2.55 o 
  -1   2   2      568.85      639.13     20.69 o 
   0   2   2    13687.37    13623.08    404.25 o 
   1   2   2     3356.14     3321.38     87.89 o 
   2   2   2     4327.58     4161.18    110.15 o 
   3   2   2     2457.42     2339.18     62.84 o 
   4   2   2      209.84      184.13      6.86 o 
   5   2   2       42.65       44.28      2.52 o 
   6   2   2      448.09      381.47      7.56 o 
   7   2   2      692.17      658.20     13.22 o 
   8   2   2       49.83       44.72      4.61 o 
   9   2   2      591.21      646.72     16.19 o 
  10   2   2      151.91      166.20      9.53 o 
  11   2   2       76.44       61.05      8.29 o 
  12   2   2        3.12        1.06      6.99 o 
  13   2   2      162.16      182.63     21.04 o 
 -12   3   2        0.58       14.80     10.52 o 
 -11   3   2      161.41      141.58     13.24 o 
 -10   3   2       59.71       54.99      9.14 o 
  -9   3   2      596.47      624.25     17.34 o 
  -8   3   2      260.65      273.32     10.48 o 
  -7   3   2      443.32      452.89     13.27 o 
  -6   3   2     1249.50     1331.98     31.92 o 
  -5   3   2      369.34      398.86      8.53 o 
  -4   3   2       10.58        9.49      2.01 o 
  -3   3   2      775.57      722.11     13.23 o 
  -2   3   2     4389.85     4998.68    120.56 o 
  -1   3   2      134.06      164.08      4.97 o 
   0   3   2     6995.98     7904.69    293.86 o 
   1   3   2    11979.30    12331.01    284.70 o 
   2   3   2    10349.59     9994.41    244.03 o 
   3   3   2     2995.25     2956.88     69.12 o 
   4   3   2     1742.45     1509.77     28.02 o 
   5   3   2     2170.15     2005.93     34.86 o 
   6   3   2       49.59       43.22      2.78 o 
   7   3   2      474.45      435.87      8.78 o 
   8   3   2     1614.49     1589.21     29.17 o 
   9   3   2      545.56      563.23     17.07 o 
  10   3   2      111.58       90.86      8.82 o 
  11   3   2      958.76     1012.88     29.97 o 
  12   3   2     1126.13     1213.01     34.98 o 
  13   3   2      108.30      109.74     11.86 o 
  14   3   2      477.07      524.68     29.66 o 
 -11   4   2      654.42      627.40     30.44 o 
 -10   4   2     1216.23     1256.96     37.16 o 
  -9   4   2      143.57      138.34     11.26 o 
  -8   4   2      371.91      340.45     21.22 o 
  -7   4   2     3656.00     3751.29     78.86 o 
  -6   4   2     1476.17     1534.14     37.18 o 
  -5   4   2      130.70      127.07      5.92 o 
  -4   4   2     5991.47     5836.99     92.18 o 
  -3   4   2     6628.67     6445.04    107.77 o 
  -2   4   2      903.84      988.89     22.42 o 
  -1   4   2     1510.88     1590.49     34.94 o 
   0   4   2    15964.79    18178.69    531.62 o 
   1   4   2    24712.14    26912.20    555.68 o 
   2   4   2     3553.14     3511.13    117.12 o 
   3   4   2    13197.52    12945.15    340.02 o 
   4   4   2    21091.42    20408.67    551.53 o 
   5   4   2     1166.17     1007.19     20.31 o 
   6   4   2     2217.89     2013.27     35.52 o 
   7   4   2     6150.82     5991.90     93.45 o 
   8   4   2     4452.67     4231.42     83.39 o 
   9   4   2       97.29       84.23      7.79 o 
  10   4   2     1095.36     1127.57     30.91 o 
  11   4   2     1396.57     1531.10     45.09 o 
  12   4   2      409.07      435.19     20.90 o 
  13   4   2       40.39       17.35     13.58 o 
  14   4   2      379.32      371.57     25.54 o 
 -11   5   2      631.23      723.60     35.91 o 
 -10   5   2     1046.14     1082.03     33.64 o 
  -9   5   2        0.37       10.92      8.35 o 
  -8   5   2      732.16      714.00     25.60 o 
  -7   5   2     2122.24     2208.13     54.72 o 
  -6   5   2     1188.28     1246.65     34.70 o 
  -5   5   2       47.24       54.99      4.81 o 
  -4   5   2     7670.91     7743.48    128.77 o 
  -3   5   2     6044.10     6110.83    132.54 o 
  -2   5   2      442.26      556.75     13.49 o 
  -1   5   2     6050.99     6617.35    179.91 o 
   0   5   2     6378.71     6726.51    149.13 o 
   1   5   2     3064.19     3217.75     86.42 o 
   2   5   2        4.51       17.39      3.08 o 
   3   5   2     3827.30     3516.52    124.25 o 
   4   5   2     7116.00     6925.96    145.45 o 
   5   5   2     1179.06     1096.27     20.24 o 
   6   5   2      570.60      520.59     13.27 o 
   7   5   2     7583.12     7182.19    111.32 o 
   8   5   2     2425.51     2387.40     54.98 o 
   9   5   2      145.02      147.87      9.58 o 
  10   5   2     3199.49     3185.39     72.81 o 
  11   5   2      476.00      470.85     18.42 o 
  12   5   2       54.30       52.14      8.51 o 
  13   5   2      247.57      250.40     21.29 o 
  14   5   2      237.84      234.34     28.61 o 
 -11   6   2      542.55      532.83     29.15 o 
 -10   6   2       93.95      108.52     14.50 o 
  -9   6   2        7.63       13.74      6.98 o 
  -8   6   2      991.14     1010.70     31.68 o 
  -7   6   2      264.23      272.65     13.26 o 
  -6   6   2       63.79       57.86      7.57 o 
  -5   6   2      629.61      646.33     21.26 o 
  -4   6   2     1696.84     1768.88     37.49 o 
  -3   6   2     1475.20     1470.39     28.96 o 
  -2   6   2      218.14      266.78      9.86 o 
  -1   6   2     4717.47     5461.14    114.10 o 
   0   6   2     3709.45     4197.91    151.95 o 
   1   6   2       50.41       47.84      3.72 o 
   2   6   2     5156.62     5526.05    137.70 o 
   3   6   2     1562.91     1478.56     27.65 o 
   4   6   2      106.50      119.69      4.59 o 
   5   6   2      305.12      289.96     10.60 o 
   6   6   2      540.90      532.16     14.86 o 
   7   6   2     1468.72     1329.23     30.32 o 
   8   6   2       43.58       35.18      4.70 o 
   9   6   2      451.87      469.31     16.74 o 
  10   6   2      968.91     1000.70     28.29 o 
  11   6   2        0.84        0.51      6.94 o 
  12   6   2      219.48      224.10     18.33 o 
  13   6   2       87.96       92.78     12.92 o 
  14   6   2       24.81       24.22     10.90 o 
 -10   7   2        3.20       -4.34      8.21 o 
  -9   7   2      315.02      304.80     16.72 o 
  -8   7   2      130.15      119.61     10.73 o 
  -7   7   2      360.52      327.22     14.75 o 
  -6   7   2     1904.14     1873.35     51.05 o 
  -5   7   2      174.33      173.31      9.95 o 
  -4   7   2      900.80      944.10     27.60 o 
  -3   7   2     1559.86     1525.78     37.08 o 
  -2   7   2      537.04      622.82     16.24 o 
  -1   7   2      488.07      556.76     15.91 o 
   0   7   2     1413.12     1508.09     45.79 o 
   1   7   2      602.99      627.50     22.00 o 
   2   7   2      598.05      592.96     14.07 o 
   3   7   2      408.45      406.77     10.71 o 
   4   7   2     2326.03     2255.09     50.81 o 
   5   7   2     1918.68     1719.97     40.30 o 
   6   7   2      109.61      117.86      7.50 o 
   7   7   2     2242.96     2117.93     49.73 o 
   8   7   2      788.59      719.92     21.17 o 
   9   7   2       39.08       35.79      6.81 o 
  10   7   2       20.14       12.80      5.78 o 
  11   7   2      250.24      244.37     16.25 o 
  12   7   2      555.69      592.41     25.84 o 
  13   7   2       11.61      -12.75      8.77 o 
  -9   8   2        0.06       -9.48     12.81 o 
  -8   8   2      188.41      165.91     19.12 o 
  -7   8   2      793.80      820.89     26.05 o 
  -6   8   2     1094.53     1067.04     34.98 o 
  -5   8   2       34.87       25.82      5.36 o 
  -4   8   2     2682.12     2683.90     68.42 o 
  -3   8   2     5153.16     5126.49    289.89 o 
  -2   8   2      109.28      117.65      9.12 o 
  -1   8   2     1973.56     1985.24     51.27 o 
   0   8   2     7844.98     8496.21    229.97 o 
   1   8   2     2019.01     2086.48     47.56 o 
   2   8   2       18.96       24.53      3.49 o 
   3   8   2     5400.31     5210.53    100.59 o 
   4   8   2     5928.99     5834.56    153.76 o 
   5   8   2     1050.00      964.57     24.89 o 
   6   8   2     1817.73     1727.74     41.25 o 
   7   8   2     6089.67     5578.95    122.79 o 
   8   8   2     1680.80     1558.91     38.66 o 
   9   8   2       88.10       82.02      7.48 o 
  10   8   2     1271.71     1240.11     45.48 o 
  11   8   2      749.95      756.54     33.47 o 
  12   8   2      289.37      259.24     23.64 o 
  13   8   2      200.70      186.92     16.41 o 
  -9   9   2      249.63      231.42     21.03 o 
  -8   9   2     1271.86     1345.59     44.07 o 
  -7   9   2     1060.09     1076.98     36.59 o 
  -6   9   2       47.65       44.29      8.71 o 
  -5   9   2      193.61      188.92     13.64 o 
  -4   9   2     3453.95     3414.32    150.55 o 
  -3   9   2     2713.54     2771.03     86.30 o 
  -2   9   2        0.06       -3.28      7.10 o 
  -1   9   2     4848.00     4904.67    121.91 o 
   0   9   2     4837.13     4751.48    117.41 o 
   1   9   2     2763.00     2838.46     63.61 o 
   2   9   2     4792.08     4809.55     93.46 o 
   3   9   2     4357.29     4199.70     81.95 o 
   4   9   2     4750.71     4608.66    113.83 o 
   5   9   2      235.96      193.46     10.88 o 
   6   9   2     2289.89     2231.19     54.66 o 
   7   9   2     3740.11     3429.77    111.73 o 
   8   9   2      680.44      666.34     26.54 o 
   9   9   2      527.17      510.84     19.98 o 
  10   9   2     1085.71     1031.66     39.66 o 
  11   9   2      731.72      720.10     32.39 o 
  12   9   2        8.41        2.73     11.14 o 
  13   9   2      279.37      300.62     24.99 o 
  -8  10   2      754.94      763.42     37.08 o 
  -7  10   2      312.00      310.49     18.60 o 
  -6  10   2      160.43      138.51     22.28 o 
  -5  10   2      936.07      872.25     35.66 o 
  -4  10   2      539.14      568.88     36.44 o 
  -3  10   2       35.78       32.01     12.91 o 
  -2  10   2       17.73       19.05      7.63 o 
  -1  10   2     1506.43     1448.57     49.88 o 
   0  10   2     1536.54     1514.29     42.11 o 
   1  10   2        5.70       15.49      6.67 o 
   2  10   2     3097.65     3127.08     62.30 o 
   3  10   2     1958.08     1894.14     50.24 o 
   4  10   2       14.99       10.12      6.50 o 
   5  10   2      124.36      131.34      9.28 o 
   6  10   2     1588.53     1466.52     47.62 o 
   7  10   2      552.61      493.32     21.79 o 
   8  10   2       22.85       20.75      5.86 o 
   9  10   2      550.89      487.22     25.29 o 
  10  10   2      361.09      349.45     27.88 o 
  11  10   2       27.16       22.44     19.91 o 
  12  10   2      318.27      312.70     52.58 o 
  13  10   2      291.08      334.97     31.23 o 
  -7  11   2       51.20       50.62     14.22 o 
  -6  11   2      201.35      188.36     14.10 o 
  -5  11   2      288.08      260.73     17.35 o 
  -4  11   2       32.74       53.47     23.09 o 
  -3  11   2      685.56      723.95     42.64 o 
  -2  11   2       85.01      104.00     32.81 o 
  -1  11   2      108.45      125.20     31.96 o 
   0  11   2      409.83      429.31     23.32 o 
   1  11   2      607.93      564.16     60.94 o 
   2  11   2      113.09      142.75     30.64 o 
   3  11   2        1.80        5.23      4.56 o 
   4  11   2     1398.70     1404.92     45.16 o 
   5  11   2      635.61      628.23     25.10 o 
   6  11   2       86.15       79.98      9.61 o 
   7  11   2      632.41      620.66     25.96 o 
   8  11   2      836.79      842.95     26.55 o 
   9  11   2      110.43      110.02     10.03 o 
  10  11   2       42.19       25.16     10.69 o 
  11  11   2      321.37      368.74     25.92 o 
  12  11   2       73.68       69.51     30.36 o 
  -6  12   2      219.22      177.38     22.44 o 
  -5  12   2       33.77       22.32     13.69 o 
  -4  12   2      812.36      849.72     49.67 o 
  -3  12   2     1502.11     1565.32    126.23 o 
  -2  12   2       14.57      -19.65     27.99 o 
  -1  12   2     2767.37     2835.12    187.43 o 
   0  12   2     3300.93     3257.29    208.92 o 
   1  12   2      293.73      279.66     39.92 o 
   2  12   2      799.56      797.31     54.19 o 
   3  12   2     1330.47     1377.14     55.50 o 
   4  12   2      998.04      963.63     34.05 o 
   5  12   2      415.90      418.32     20.06 o 
   6  12   2      571.97      532.56     28.75 o 
   7  12   2     3039.97     2910.89    134.38 o 
   8  12   2     1097.20     1043.41     43.31 o 
   9  12   2      146.29      133.85     15.25 o 
  10  12   2     1826.34     1894.65     57.42 o 
  11  12   2      817.36      858.92     87.20 o 
  12  12   2        0.04        6.66     10.47 o 
  -5  13   2      208.46      267.48     61.78 o 
  -4  13   2     1754.83     1983.74    153.73 o 
  -3  13   2      302.15      330.65     58.54 o 
  -2  13   2      117.72       93.76     37.56 o 
  -1  13   2     3643.25     3718.63    239.35 o 
   0  13   2     2741.34     2781.51    185.58 o 
   1  13   2       77.98       83.29     30.73 o 
   2  13   2     2704.95     2714.47    100.52 o 
   3  13   2     3831.98     4039.77    144.10 o 
   4  13   2      142.37      142.16     15.04 o 
   5  13   2      373.11      362.07     24.00 o 
   6  13   2     1755.57     1754.56     57.21 o 
   7  13   2      841.59      802.59     41.16 o 
   8  13   2      125.54       93.34     13.39 o 
   9  13   2      367.91      333.58     24.13 o 
  10  13   2     1412.54     1403.75     57.14 o 
  11  13   2      422.97      424.99     42.11 o 
  -4  14   2      121.60      155.88     52.25 o 
  -3  14   2       17.94       47.00     41.06 o 
  -2  14   2      361.48      376.18     59.40 o 
  -1  14   2      468.45      481.29     63.76 o 
   0  14   2      536.23      521.32     63.75 o 
   1  14   2        1.72       -9.13     25.95 o 
   2  14   2     1257.01     1232.59    103.31 o 
   3  14   2      980.12     1048.01     46.59 o 
   4  14   2       80.07       78.31     24.09 o 
   5  14   2      845.56      831.97     47.34 o 
   6  14   2      935.72      908.84     51.89 o 
   7  14   2       86.49       87.22     15.53 o 
   8  14   2      249.69      243.40     20.59 o 
   9  14   2      198.41      192.72     31.68 o 
  10  14   2      108.83      105.82     15.81 o 
  11  14   2       43.04       35.09     13.47 o 
  -3  15   2      393.56      417.50     65.49 o 
  -2  15   2      364.53      435.32     66.05 o 
  -1  15   2        0.02       24.78     33.85 o 
   0  15   2      272.41      272.55     49.92 o 
   1  15   2      400.83      464.06     60.50 o 
   2  15   2       11.78       -0.61     25.60 o 
   3  15   2       35.58       26.59     13.38 o 
   4  15   2      207.55      252.26     23.53 o 
   5  15   2      477.02      481.96     33.93 o 
   6  15   2        1.98        2.10     12.32 o 
   7  15   2      327.54      352.53     31.09 o 
   8  15   2      853.26      809.37     49.89 o 
   9  15   2       17.07       19.72     15.96 o 
  10  15   2      169.81      166.56     18.57 o 
  -1  16   2      394.99      387.69     60.37 o 
   0  16   2     1081.06     1250.53    112.99 o 
   1  16   2      141.53      136.87     39.42 o 
   4  16   2      169.28      149.36     19.72 o 
   5  16   2        9.27       16.87     13.70 o 
   6  16   2      647.34      575.67     39.91 o 
   7  16   2      709.07      629.66     42.86 o 
   8  16   2      206.25      163.57     23.25 o 
   4  17   2      128.97      111.53     18.86 o 
   5  17   2      745.91      763.11     47.01 o 
   6  17   2      966.94      886.34     52.55 o 
  -7 -15   3       17.00       22.35     10.96 o 
  -6 -15   3      165.33      155.75     16.65 o 
  -5 -15   3      672.89      620.76     31.26 o 
  -4 -15   3      519.02      471.27     25.56 o 
  -2 -15   3     1580.33     1476.77     84.00 o 
  -1 -15   3      208.62      164.53     25.90 o 
  -8 -14   3      195.82      190.22     19.80 o 
  -7 -14   3      430.18      410.44     26.20 o 
  -6 -14   3       19.01       13.14      9.56 o 
  -5 -14   3      103.69       85.92     12.65 o 
  -4 -14   3       53.18       57.66     10.90 o 
  -3 -14   3       78.64       62.59     18.80 o 
  -2 -14   3       88.78      101.14     21.14 o 
  -1 -14   3        6.59       12.53     15.62 o 
   0 -14   3      311.88      318.22     32.90 o 
  -9 -13   3      110.75       77.15     14.50 o 
  -8 -13   3      652.58      586.92     32.20 o 
  -7 -13   3      612.17      570.18     60.23 o 
  -6 -13   3      242.54      211.14     19.10 o 
  -5 -13   3     2003.99     1740.95     97.41 o 
  -4 -13   3     1235.19     1162.15     46.23 o 
  -3 -13   3        0.66       -1.66     11.99 o 
  -2 -13   3     1393.21     1478.73     87.40 o 
  -1 -13   3     1180.99     1226.00     76.35 o 
   0 -13   3      232.84      219.49     19.99 o 
   1 -13   3      178.80      158.20     24.17 o 
 -10 -12   3      322.94      319.35     25.30 o 
  -9 -12   3     1308.78     1303.15     54.41 o 
  -8 -12   3      327.62      329.50     24.37 o 
  -7 -12   3        0.40        4.09      8.53 o 
  -6 -12   3      817.99      770.54     35.25 o 
  -5 -12   3     2812.35     2596.99     90.62 o 
  -4 -12   3      923.96      893.86     45.13 o 
  -3 -12   3      302.24      309.31     18.06 o 
  -2 -12   3     3132.73     3302.59    169.42 o 
  -1 -12   3     1709.38     1781.03     99.08 o 
   0 -12   3        0.22       -1.01      7.26 o 
   1 -12   3     1384.98     1394.65     59.82 o 
   4 -12   3      102.08      158.71     29.84 o 
   5 -12   3     1073.78     1143.24     69.04 o 
   6 -12   3     1130.61     1315.08     76.17 o 
 -11 -11   3       50.20       41.54     19.48 o 
 -10 -11   3      440.12      454.74     28.38 o 
  -9 -11   3     1706.69     1736.74    124.73 o 
  -8 -11   3      297.62      321.64     57.68 o 
  -7 -11   3      608.42      568.54     35.24 o 
  -6 -11   3     1156.71     1022.92     79.43 o 
  -5 -11   3     1698.43     1582.96    106.94 o 
  -4 -11   3      248.37      221.63     16.36 o 
  -3 -11   3     1301.12     1233.18     55.59 o 
  -2 -11   3     2311.45     2443.02    129.00 o 
  -1 -11   3      701.60      744.19     49.89 o 
   0 -11   3      322.95      341.35     21.52 o 
   1 -11   3     1445.58     1616.34     66.75 o 
   2 -11   3      492.06      468.82     25.34 o 
   3 -11   3       57.49       61.98     15.48 o 
   4 -11   3      225.59      228.53     28.68 o 
   5 -11   3      466.93      610.33     45.49 o 
   6 -11   3      437.45      467.83    119.24 o 
   7 -11   3        0.08       61.04     20.55 o 
 -11 -10   3       23.62       24.07      9.56 o 
 -10 -10   3      125.41      126.99     17.59 o 
  -9 -10   3       78.89       77.60      9.29 o 
  -8 -10   3        7.79       -0.02      7.74 o 
  -7 -10   3      672.02      587.31     29.12 o 
  -6 -10   3      802.54      725.15     52.41 o 
  -5 -10   3       25.81       37.38      8.89 o 
  -4 -10   3      830.97      750.15     31.35 o 
  -3 -10   3      406.24      423.93     48.31 o 
  -2 -10   3        1.94        2.61      7.88 o 
  -1 -10   3      129.01      123.73     19.39 o 
   0 -10   3      252.30      282.00     26.97 o 
   1 -10   3      958.52     1022.84     41.74 o 
   2 -10   3      121.75      142.66     12.68 o 
   3 -10   3     2117.21     2175.14     59.70 o 
   4 -10   3      183.50      174.67     14.19 o 
   5 -10   3      244.89      239.39     24.18 o 
   6 -10   3      419.62      406.10     44.50 o 
   7 -10   3       66.97       52.69     16.13 o 
   8 -10   3       36.42       79.76     36.66 o 
 -12  -9   3      491.11      505.47     30.15 o 
 -11  -9   3       95.93      104.87     15.08 o 
 -10  -9   3       53.75       49.87     11.23 o 
  -9  -9   3      884.56      848.20     38.74 o 
  -8  -9   3      568.90      505.36     20.88 o 
  -7  -9   3        1.05       -1.42      4.70 o 
  -6  -9   3      126.30      129.14     13.32 o 
  -5  -9   3     2203.60     2026.34     71.04 o 
  -4  -9   3     1348.83     1293.33     47.66 o 
  -3  -9   3      205.82      197.31     14.36 o 
  -2  -9   3     4716.81     4716.29    129.56 o 
  -1  -9   3      692.30      799.76     36.71 o 
   0  -9   3       81.62       96.32     15.31 o 
   1  -9   3     1448.88     1537.09     37.79 o 
   2  -9   3      255.14      273.34     11.97 o 
   3  -9   3     2064.55     2160.87     50.96 o 
   4  -9   3        5.70        2.32      5.30 o 
   5  -9   3      571.63      583.93     21.45 o 
   6  -9   3     2181.17     2130.80     63.44 o 
   7  -9   3       74.85       78.56      9.10 o 
   8  -9   3      793.98      768.01     34.75 o 
   9  -9   3      988.18     1004.10     42.36 o 
 -12  -8   3      593.42      627.98     34.79 o 
 -11  -8   3      113.39      111.66     15.57 o 
 -10  -8   3      748.52      715.54     35.57 o 
  -9  -8   3     2128.43     2142.11     63.43 o 
  -8  -8   3     1069.42     1015.95     57.42 o 
  -7  -8   3      455.56      420.11     20.54 o 
  -6  -8   3     1474.30     1442.75     50.18 o 
  -5  -8   3     3250.95     3078.72     87.26 o 
  -4  -8   3     1436.16     1332.86     41.26 o 
  -3  -8   3      291.21      300.85     13.86 o 
  -2  -8   3     8831.89     8948.41    247.43 o 
  -1  -8   3     6347.39     6931.18    189.55 o 
   0  -8   3      341.71      390.28     13.31 o 
   1  -8   3     8519.80     9115.73    194.50 o 
   2  -8   3     6753.37     7271.58    140.59 o 
   3  -8   3        1.95        7.02      4.41 o 
   4  -8   3      309.11      335.03     14.53 o 
   5  -8   3     3027.10     3109.23     74.67 o 
   6  -8   3      738.71      761.48     29.56 o 
   7  -8   3        6.45        8.03      5.81 o 
   8  -8   3     1448.81     1452.94     45.35 o 
   9  -8   3     1507.92     1478.24     46.81 o 
 -12  -7   3      571.66      563.86     75.12 o 
 -11  -7   3       11.25        3.02     10.43 o 
 -10  -7   3     1621.45     1652.17     66.05 o 
  -9  -7   3     3600.93     3426.08    122.15 o 
  -8  -7   3       20.40       17.56      6.55 o 
  -7  -7   3     3376.35     3144.11     77.28 o 
  -6  -7   3     3980.37     3658.96    113.13 o 
  -5  -7   3      171.93      184.74      9.76 o 
  -4  -7   3      121.47       98.64      8.15 o 
  -3  -7   3     1824.73     1825.92     73.44 o 
  -2  -7   3     1956.91     2150.45     55.54 o 
  -1  -7   3     1049.81     1135.06     29.81 o 
   0  -7   3      446.35      534.71     17.00 o 
   1  -7   3     6165.77     6925.16    122.12 o 
   2  -7   3     4162.76     4503.42     88.40 o 
   3  -7   3        0.60        3.84      4.19 o 
   4  -7   3     2848.12     2939.52     61.72 o 
   5  -7   3     1165.24     1187.26     33.10 o 
   6  -7   3        8.32        6.61      4.59 o 
   7  -7   3      673.90      628.52     20.88 o 
   8  -7   3      335.08      310.51     15.21 o 
   9  -7   3      524.38      511.20     20.37 o 
  10  -7   3        3.08       14.11     14.31 o 
 -12  -6   3       24.43       39.46     10.90 o 
 -11  -6   3       28.98       48.82     15.19 o 
 -10  -6   3      145.01      165.05     17.97 o 
  -9  -6   3      101.15      103.04     13.89 o 
  -8  -6   3      136.01      115.87      9.16 o 
  -7  -6   3      477.18      444.58     16.66 o 
  -6  -6   3     2109.53     1943.91     49.70 o 
  -5  -6   3       19.40       16.86      4.59 o 
  -4  -6   3     1166.41     1102.41     29.20 o 
  -3  -6   3     1853.81     1941.75     88.58 o 
  -2  -6   3      224.71      305.23     16.37 o 
  -1  -6   3      586.42      675.84     16.58 o 
   0  -6   3      443.74      518.80     13.88 o 
   1  -6   3      172.45      236.19      6.99 o 
   2  -6   3        7.41        8.00      5.65 o 
   3  -6   3        0.96        3.25      4.38 o 
   4  -6   3      276.63      284.02     10.09 o 
   5  -6   3        6.93        1.73      5.15 o 
   6  -6   3      115.60      116.88      8.28 o 
   7  -6   3      541.82      533.99     16.16 o 
   8  -6   3        3.92       -5.15      5.21 o 
   9  -6   3      112.00      118.56      8.97 o 
  10  -6   3       26.27       26.40      6.39 o 
  11  -6   3       83.94       70.54     27.12 o 
 -13  -5   3        2.90       16.88     10.80 o 
 -12  -5   3      477.76      554.17     27.68 o 
 -11  -5   3      863.15      928.37     48.23 o 
 -10  -5   3      194.70      213.01     23.23 o 
  -9  -5   3     1378.31     1359.18     45.92 o 
  -8  -5   3     1014.40     1020.56     31.24 o 
  -7  -5   3      977.33      931.39     27.33 o 
  -6  -5   3       59.31       63.88      6.78 o 
  -5  -5   3     1702.02     1609.52     41.37 o 
  -4  -5   3     1076.27     1049.85     27.89 o 
  -3  -5   3        7.31        6.66      3.07 o 
  -2  -5   3     4893.33     4823.14    129.85 o 
  -1  -5   3     6030.68     7083.96    153.07 o 
   0  -5   3      328.59      474.16     11.69 o 
   1  -5   3     5338.36     6044.35    108.63 o 
   2  -5   3     3763.77     4378.37     71.21 o 
   3  -5   3      148.12      212.85      7.14 o 
   4  -5   3     1361.96     1431.65     25.69 o 
   5  -5   3     1131.06     1180.02     27.52 o 
   6  -5   3     1516.92     1538.14     34.97 o 
   7  -5   3      331.95      330.41     12.10 o 
   8  -5   3     1326.54     1293.28     31.91 o 
   9  -5   3     2197.00     2090.77     50.90 o 
  10  -5   3      230.91      204.44     12.33 o 
  11  -5   3      328.34      297.49     23.83 o 
 -13  -4   3      444.20      470.73     26.10 o 
 -12  -4   3      147.09      172.90     16.45 o 
 -11  -4   3       24.17       10.76      9.01 o 
 -10  -4   3      667.91      663.87     28.43 o 
  -9  -4   3     2334.73     2293.67     70.13 o 
  -8  -4   3      953.17      881.61     31.97 o 
  -7  -4   3     1640.01     1535.97     36.82 o 
  -6  -4   3     8790.45     8463.10    157.56 o 
  -5  -4   3     2396.03     2332.39     45.70 o 
  -4  -4   3        2.93        8.60      3.55 o 
  -3  -4   3     9258.96     9444.58    264.27 o 
  -2  -4   3     5609.91     5672.88    127.58 o 
  -1  -4   3     5360.79     6131.80    141.20 o 
   0  -4   3     1409.86     1697.91     34.06 o 
   1  -4   3    19707.83    23621.42    444.71 o 
   2  -4   3     6798.77     7649.99    123.20 o 
   3  -4   3     1199.13     1373.76     20.99 o 
   4  -4   3     6689.21     7152.96    113.86 o 
   5  -4   3     1919.00     1992.64     33.90 o 
   6  -4   3      934.71      922.50     20.77 o 
   7  -4   3      579.48      591.85     15.67 o 
   8  -4   3     1866.76     1796.00     43.73 o 
   9  -4   3     2475.68     2519.92     57.16 o 
  10  -4   3        2.60       -0.89      5.80 o 
  11  -4   3      480.55      459.61     29.55 o 
  12  -4   3      927.42      946.28     45.63 o 
 -13  -3   3      521.96      601.08     36.03 o 
 -12  -3   3       55.90       53.09     13.34 o 
 -11  -3   3      223.85      228.37     17.63 o 
 -10  -3   3      709.15      718.83     29.84 o 
  -9  -3   3     1429.29     1453.31     43.43 o 
  -8  -3   3        0.35        6.68      6.16 o 
  -7  -3   3     1197.64     1217.52     27.87 o 
  -6  -3   3     6704.21     6399.30     92.83 o 
  -5  -3   3     3033.15     2884.63     51.71 o 
  -4  -3   3      983.06      846.66     15.68 o 
  -3  -3   3     6440.24     6305.22    254.12 o 
  -2  -3   3     7853.58     7871.14    222.25 o 
  -1  -3   3       15.26       19.33      2.70 o 
   0  -3   3      156.03      144.18      8.68 o 
   1  -3   3    10000.22    12013.39    178.63 o 
   2  -3   3    11233.20    13684.92    215.33 o 
   3  -3   3      710.98      786.05     13.14 o 
   4  -3   3     6895.34     7369.95    123.21 o 
   5  -3   3     5117.77     5256.98     95.05 o 
   6  -3   3      117.43      134.39      6.45 o 
   7  -3   3     2571.98     2532.64     57.32 o 
   8  -3   3      953.21      922.00     24.14 o 
   9  -3   3      397.20      367.08     14.56 o 
  10  -3   3       16.41       19.30      7.53 o 
  11  -3   3      283.91      268.88     14.71 o 
  12  -3   3      436.13      420.06     21.07 o 
 -13  -2   3      136.93      125.58     17.56 o 
 -12  -2   3        8.46        9.71     15.01 o 
 -11  -2   3      474.65      508.09     44.53 o 
 -10  -2   3      516.85      557.94     28.81 o 
  -9  -2   3      109.67      108.48     10.66 o 
  -8  -2   3      980.42      928.53     26.87 o 
  -7  -2   3      900.21      939.56     19.72 o 
  -6  -2   3     1313.13     1278.47     23.00 o 
  -5  -2   3       70.94       76.98      3.82 o 
  -4  -2   3     2353.48     2290.21     42.18 o 
  -3  -2   3     3104.57     2995.81     77.76 o 
  -2  -2   3      488.54      493.64     11.46 o 
  -1  -2   3     3769.25     4104.09     96.33 o 
   0  -2   3      468.08      524.79     11.20 o 
   1  -2   3      392.89      468.78      9.02 o 
   2  -2   3       76.71       93.69      3.62 o 
   3  -2   3       74.11      115.30      5.76 o 
   4  -2   3     2017.47     2240.79     36.49 o 
   5  -2   3       63.65       59.35      5.19 o 
   6  -2   3      421.65      424.05     14.83 o 
   7  -2   3     2238.08     2142.87     46.43 o 
   8  -2   3       42.59       32.05      5.70 o 
   9  -2   3      735.74      730.10     21.89 o 
  10  -2   3      100.48      101.55     13.58 o 
  11  -2   3        4.06       -7.41      7.27 o 
  12  -2   3      142.67      161.10     14.69 o 
 -12  -1   3       73.30       82.81     20.31 o 
 -11  -1   3       78.66       66.02     10.56 o 
 -10  -1   3       20.15       22.32      8.29 o 
  -9  -1   3     1369.95     1360.22     41.96 o 
  -8  -1   3      671.13      675.23     21.49 o 
  -7  -1   3       86.09       81.14      4.83 o 
  -6  -1   3     2158.50     2092.90     31.89 o 
  -5  -1   3     1164.99     1093.79     19.30 o 
  -4  -1   3      129.92      131.90      6.03 o 
  -3  -1   3      897.37      971.04     40.52 o 
  -2  -1   3     2180.51     2092.63     44.92 o 
  -1  -1   3      204.29      215.89      6.39 o 
   0  -1   3     1939.14     2204.53     42.32 o 
   1  -1   3     7199.78     8389.70    142.60 o 
   2  -1   3     6315.55     7502.19    139.22 o 
   3  -1   3       11.59       24.87      1.88 o 
   4  -1   3     5971.31     6241.29    111.85 o 
   5  -1   3     2095.36     2069.25     49.01 o 
   6  -1   3      354.92      363.60     15.83 o 
   7  -1   3      226.26      253.12      9.23 o 
   8  -1   3      112.98      116.73      7.02 o 
   9  -1   3     1965.13     2029.17     43.44 o 
  10  -1   3      206.70      218.62     12.13 o 
  11  -1   3      383.25      379.86     16.47 o 
  12  -1   3     1545.26     1656.37     50.05 o 
  13  -1   3      265.72      305.87     18.93 o 
 -12   0   3      158.03      164.25     12.44 o 
 -11   0   3      109.51      123.64     23.15 o 
 -10   0   3      660.64      692.27     27.09 o 
  -9   0   3     1465.37     1495.22     38.62 o 
  -8   0   3      748.79      760.99     17.84 o 
  -7   0   3     1422.32     1431.19     26.64 o 
  -6   0   3     9266.29     8987.18    123.93 o 
  -5   0   3     3898.64     3617.87     53.82 o 
  -4   0   3     3411.10     3453.34     54.57 o 
  -3   0   3     7346.31     6926.88    107.07 o 
  -2   0   3     4506.83     4075.65     96.53 o 
  -1   0   3       14.23       20.15      3.49 o 
   0   0   3       21.60       25.02      3.87 o 
   1   0   3    34121.63    37338.27   1045.68 o 
   2   0   3     6600.77     7207.05    199.46 o 
   3   0   3       90.96       77.56      3.42 o 
   4   0   3    15891.18    15476.34    378.32 o 
   5   0   3     6783.75     6290.74    104.90 o 
   6   0   3      121.74      123.34      5.95 o 
   7   0   3     3777.20     3663.85     71.20 o 
   8   0   3     3523.90     3524.15     76.54 o 
   9   0   3       62.18       67.60      8.25 o 
  10   0   3       64.87       52.29      6.21 o 
  11   0   3     1197.11     1276.45     31.08 o 
  12   0   3     1147.08     1302.98     32.13 o 
  13   0   3      376.47      403.75     20.99 o 
 -12   1   3       14.51       24.61      9.25 o 
 -11   1   3      773.39      824.36     34.73 o 
 -10   1   3     1594.96     1776.47     41.02 o 
  -9   1   3      320.92      307.03     13.51 o 
  -8   1   3       39.52       40.38      6.26 o 
  -7   1   3     1541.27     1507.97     31.64 o 
  -6   1   3     7539.77     7402.05    133.01 o 
  -5   1   3     2520.28     2410.53     36.82 o 
  -4   1   3     2897.24     2800.58     41.99 o 
  -3   1   3    17604.33    17075.91    325.60 o 
  -2   1   3     3555.51     3453.74     65.96 o 
  -1   1   3      790.97      761.47     17.56 o 
   0   1   3    21876.79    21485.90    498.44 o 
   1   1   3    10859.51    11329.84    307.98 o 
   2   1   3     2753.65     2893.87     68.55 o 
   3   1   3     2077.83     2075.25     70.89 o 
   4   1   3     5629.82     5117.82    122.63 o 
   5   1   3     4944.10     4688.39    104.80 o 
   6   1   3       35.15       45.40      3.69 o 
   7   1   3     5183.10     4856.92     93.04 o 
   8   1   3     2533.16     2667.59     53.63 o 
   9   1   3      108.96      109.98      7.40 o 
  10   1   3      562.12      594.67     17.54 o 
  11   1   3      647.47      702.28     21.26 o 
  12   1   3      875.50      951.42     27.11 o 
  13   1   3       36.90       40.31      9.03 o 
 -12   2   3       32.87       44.24     15.17 o 
 -11   2   3      655.72      716.31     23.68 o 
 -10   2   3      738.42      787.51     21.66 o 
  -9   2   3       56.98       63.05      7.74 o 
  -8   2   3     1130.65     1186.92     27.25 o 
  -7   2   3      638.40      653.24     17.12 o 
  -6   2   3      108.19       93.44      4.86 o 
  -5   2   3      696.46      674.62     13.22 o 
  -4   2   3     1924.58     1947.58     30.73 o 
  -3   2   3     1245.09     1064.73     20.99 o 
  -2   2   3     3139.37     3153.82     56.67 o 
  -1   2   3     5857.00     5856.36    110.31 o 
   0   2   3    14010.28    14555.23    517.82 o 
   1   2   3     1840.94     1782.36     49.85 o 
   2   2   3      671.35      592.06     15.73 o 
   3   2   3     2793.54     2717.46     57.70 o 
   4   2   3       39.89       60.68      3.71 o 
   5   2   3       13.61       13.71      2.11 o 
   6   2   3      321.76      315.41      7.17 o 
   7   2   3      674.48      615.30     14.44 o 
   8   2   3      151.60      170.09     10.74 o 
   9   2   3      234.76      264.47     16.26 o 
  10   2   3      804.51      854.06     22.43 o 
  11   2   3       16.50       11.61      6.49 o 
  12   2   3      110.50      105.89     10.46 o 
  13   2   3      248.02      276.86     18.39 o 
 -12   3   3       37.30       34.85     11.39 o 
 -11   3   3       53.09       53.78      9.73 o 
 -10   3   3       28.82       27.87      8.56 o 
  -9   3   3      166.94      174.21     10.25 o 
  -8   3   3      485.90      525.23     15.51 o 
  -7   3   3       22.61       13.02      4.48 o 
  -6   3   3      109.39      103.41      5.48 o 
  -5   3   3     1996.30     1925.50     32.81 o 
  -4   3   3      392.49      368.56      8.60 o 
  -3   3   3     1070.51     1017.82     19.90 o 
  -2   3   3     6008.82     6425.14    146.10 o 
  -1   3   3     2704.64     2934.73     55.93 o 
   0   3   3     1249.88     1386.91     37.82 o 
   1   3   3       10.73       11.00      2.74 o 
   2   3   3     2054.01     1941.75     42.73 o 
   3   3   3      170.40      177.43      6.77 o 
   4   3   3     3844.45     3447.74     62.61 o 
   5   3   3     4724.08     4655.53     82.91 o 
   6   3   3        0.36        4.83      2.10 o 
   7   3   3     1155.05     1147.16     18.39 o 
   8   3   3      689.51      693.92     23.41 o 
   9   3   3      626.98      601.52     15.22 o 
  10   3   3       91.05       89.15      8.48 o 
  11   3   3      405.19      406.09     17.36 o 
  12   3   3      911.48     1006.56     30.78 o 
  13   3   3      147.24      143.68     12.03 o 
  14   3   3      104.78      101.87     19.66 o 
 -11   4   3      198.60      181.34     37.09 o 
 -10   4   3     1095.85     1152.21     35.43 o 
  -9   4   3      409.15      401.27     17.74 o 
  -8   4   3       15.08        3.76      7.79 o 
  -7   4   3      948.81      961.19     28.22 o 
  -6   4   3     2566.19     2600.48     50.79 o 
  -5   4   3     1936.71     1927.67     36.22 o 
  -4   4   3     2591.61     2594.15     40.35 o 
  -3   4   3     9824.94    10169.23    160.76 o 
  -2   4   3     9313.68     9946.99    181.99 o 
  -1   4   3      851.86      954.30     27.06 o 
   0   4   3     9649.40    10068.32    176.86 o 
   1   4   3     3751.42     3603.91     77.28 o 
   2   4   3     2341.70     2331.14     46.17 o 
   3   4   3     1838.34     1721.69     44.00 o 
   4   4   3     5802.05     5160.55    113.40 o 
   5   4   3    11384.96    11015.24    184.37 o 
   6   4   3       54.11       57.29      3.51 o 
   7   4   3     8380.03     7846.61    116.15 o 
   8   4   3     6494.49     6339.07    112.44 o 
   9   4   3      136.07      134.61     11.75 o 
  10   4   3      876.69      896.28     32.14 o 
  11   4   3     1437.87     1487.56     43.93 o 
  12   4   3      761.50      827.64     29.77 o 
  13   4   3        3.86       20.16      8.12 o 
  14   4   3      318.47      372.91     42.41 o 
 -11   5   3      623.80      648.52     40.03 o 
 -10   5   3     1098.95     1221.94     45.25 o 
  -9   5   3      196.76      203.64     13.67 o 
  -8   5   3      680.81      717.78     24.23 o 
  -7   5   3     2252.13     2393.95     59.25 o 
  -6   5   3     2781.85     2814.50     66.81 o 
  -5   5   3       64.91       66.24      6.81 o 
  -4   5   3     3298.41     3356.56     62.87 o 
  -3   5   3    10468.42    10693.33    190.89 o 
  -2   5   3     1079.65      997.13     20.54 o 
  -1   5   3      832.73      743.19     14.70 o 
   0   5   3    15606.12    16727.38    422.18 o 
   1   5   3     4329.29     4328.12     97.44 o 
   2   5   3     1079.99     1148.87     39.55 o 
   3   5   3      690.63      536.45     14.75 o 
   4   5   3     6306.41     5889.00    130.88 o 
   5   5   3      981.52      823.04     15.19 o 
   6   5   3       16.59       20.11      2.67 o 
   7   5   3     6054.96     5754.53     86.31 o 
   8   5   3     3214.00     2952.44     66.79 o 
   9   5   3        2.52       -2.08      5.40 o 
  10   5   3     1337.03     1364.81     35.83 o 
  11   5   3     1117.17     1195.27     33.11 o 
  12   5   3      137.87      140.48     16.73 o 
  13   5   3      177.63      189.31     15.05 o 
  14   5   3      164.09      133.54     17.83 o 
 -10   6   3      511.59      540.13     25.99 o 
  -9   6   3       12.62       -0.09      6.98 o 
  -8   6   3      853.80      892.60     37.41 o 
  -7   6   3     1490.70     1519.37     44.01 o 
  -6   6   3      168.72      175.53     11.18 o 
  -5   6   3      471.52      445.85     17.05 o 
  -4   6   3      939.67      938.49     26.91 o 
  -3   6   3     2314.60     2417.20     49.81 o 
  -2   6   3      317.51      346.05     10.12 o 
  -1   6   3      639.62      673.20     17.52 o 
   0   6   3     7710.52     8193.42    219.82 o 
   1   6   3     1537.38     1591.44     43.94 o 
   2   6   3      441.57      475.44     13.57 o 
   3   6   3     1447.98     1297.23     26.92 o 
   4   6   3     2532.98     2528.70     49.37 o 
   5   6   3      245.15      255.58      7.31 o 
   6   6   3     1375.05     1317.12     24.60 o 
   7   6   3      940.32      915.07     20.27 o 
   8   6   3        6.52        6.31      4.51 o 
   9   6   3       59.11       41.61      6.58 o 
  10   6   3      950.12      918.34     26.77 o 
  11   6   3      293.25      314.46     18.58 o 
  12   6   3       18.90       28.52     11.37 o 
  13   6   3      892.26     1001.96     36.07 o 
  14   6   3       30.85       39.87     13.93 o 
 -10   7   3      182.97      127.75     18.59 o 
  -9   7   3       24.38        6.08      7.05 o 
  -8   7   3      369.58      355.39     20.47 o 
  -7   7   3        3.86       -0.60      6.12 o 
  -6   7   3      244.67      236.34     13.17 o 
  -5   7   3     1170.66     1147.06     33.59 o 
  -4   7   3      142.62      130.39      8.75 o 
  -3   7   3     1763.32     1771.61     46.65 o 
  -2   7   3      662.21      696.22     27.96 o 
  -1   7   3      285.10      355.15     13.96 o 
   0   7   3      606.06      627.30     17.38 o 
   1   7   3      532.03      599.77     25.29 o 
   2   7   3      890.44      890.18     26.55 o 
   3   7   3       52.45       64.06      3.47 o 
   4   7   3     2755.63     2749.23     54.46 o 
   5   7   3     2161.16     1974.04     37.09 o 
   6   7   3      284.74      262.71      9.63 o 
   7   7   3     2046.36     1890.16     44.93 o 
   8   7   3     1053.21      942.05     23.61 o 
   9   7   3        3.90       -2.01      5.02 o 
  10   7   3      327.82      338.93     14.73 o 
  11   7   3       62.42       53.30      8.30 o 
  12   7   3      324.05      317.03     19.27 o 
  13   7   3       25.74       31.14     10.14 o 
  14   7   3       10.22       10.26     11.58 o 
  -9   8   3      101.27       72.75     12.30 o 
  -8   8   3      529.45      493.84     22.59 o 
  -7   8   3      636.34      635.63     22.62 o 
  -6   8   3      409.68      390.11     16.85 o 
  -5   8   3       93.47       84.34      9.61 o 
  -4   8   3      950.75      934.17     28.34 o 
  -3   8   3     2136.79     2186.88     56.58 o 
  -2   8   3     1929.07     2007.83     45.92 o 
  -1   8   3      530.70      583.07     20.97 o 
   0   8   3     4450.21     4317.82    179.97 o 
   1   8   3     3904.97     3789.55     89.89 o 
   2   8   3       19.09       20.30      3.69 o 
   3   8   3     2428.20     2281.03     49.88 o 
   4   8   3     4745.00     4600.84     82.73 o 
   5   8   3     1730.09     1589.68     46.41 o 
   6   8   3       49.71       42.91      5.71 o 
   7   8   3     4132.67     3842.94     86.23 o 
   8   8   3     3720.19     3430.76     78.14 o 
   9   8   3      131.52      122.34     10.30 o 
  10   8   3     2053.13     2053.30     55.24 o 
  11   8   3     1934.79     2028.95     71.34 o 
  12   8   3      251.33      301.68     19.41 o 
  13   8   3       92.87       77.42     12.28 o 
  -9   9   3      134.49      110.69     13.32 o 
  -8   9   3     1132.36     1142.69     39.50 o 
  -7   9   3     1465.47     1524.09     67.61 o 
  -6   9   3      884.84      902.71     35.84 o 
  -5   9   3      202.01      179.98     11.21 o 
  -4   9   3     2431.49     2430.48     63.31 o 
  -3   9   3     2319.61     2459.42     63.33 o 
  -2   9   3      667.05      613.29     25.16 o 
  -1   9   3     1276.97     1217.31     54.29 o 
   0   9   3     8796.02     7657.73    464.48 o 
   1   9   3     4575.71     4475.80    106.18 o 
   2   9   3     1534.59     1499.69     31.93 o 
   3   9   3     7177.09     6744.44    130.00 o 
   4   9   3     3462.59     3362.31     84.93 o 
   5   9   3        7.70       14.99      4.32 o 
   6   9   3      812.73      749.73     21.32 o 
   7   9   3     2353.16     2176.39     51.48 o 
   8   9   3     1444.81     1395.69     35.66 o 
   9   9   3       19.65       13.30      6.44 o 
  10   9   3     1953.85     1914.86     64.26 o 
  11   9   3     1362.33     1448.65     78.04 o 
  12   9   3        3.28      -10.80      9.50 o 
  13   9   3      373.87      385.26     24.93 o 
  -8  10   3      641.28      629.82     33.81 o 
  -7  10   3     1101.09     1142.29     42.79 o 
  -6  10   3        2.82       -2.37      7.48 o 
  -5  10   3      606.43      625.36     27.18 o 
  -4  10   3      867.17      884.89     33.21 o 
  -3  10   3      283.59      268.32     28.61 o 
  -2  10   3      123.81      124.97     13.20 o 
  -1  10   3     1138.52     1046.24     51.55 o 
   0  10   3      891.06      859.31     52.53 o 
   1  10   3      793.62      778.34     23.83 o 
   2  10   3      608.05      640.11     20.75 o 
   3  10   3     1095.02     1102.73     31.71 o 
   4  10   3     2679.25     2543.14     65.78 o 
   5  10   3      165.13      193.45     11.06 o 
   6  10   3     1735.28     1640.83     39.63 o 
   7  10   3      532.80      492.51     18.47 o 
   8  10   3        3.06       -0.83      5.31 o 
   9  10   3      144.59      120.25     10.13 o 
  10  10   3      711.48      700.02     30.66 o 
  11  10   3      242.25      260.57     19.53 o 
  12  10   3       86.02       56.27     12.53 o 
  13  10   3      505.17      566.88     50.10 o 
  -7  11   3      141.34      161.10     17.51 o 
  -6  11   3       64.63       45.59     13.30 o 
  -5  11   3      349.28      344.01     19.94 o 
  -4  11   3       78.22       67.18     15.03 o 
  -3  11   3      260.08      276.15     15.65 o 
  -2  11   3     1401.43     1282.84    104.93 o 
  -1  11   3      137.40      117.02     31.75 o 
   0  11   3      262.99      301.73     42.24 o 
   1  11   3     1354.51     1273.45     40.49 o 
   2  11   3       45.36       53.96      9.10 o 
   3  11   3       16.14       17.86      7.80 o 
   4  11   3      755.48      709.91     26.59 o 
   5  11   3       74.20       63.57      8.36 o 
   6  11   3      461.72      392.96     19.40 o 
   7  11   3      601.88      518.35     23.58 o 
   8  11   3      736.09      727.72     24.14 o 
   9  11   3      202.68      221.41     13.72 o 
  10  11   3      101.98       85.47     10.87 o 
  11  11   3      560.67      590.82     28.94 o 
  12  11   3      150.52      144.86     16.89 o 
  13  11   3        0.19        8.37     10.92 o 
  -6  12   3       42.84       44.15     25.19 o 
  -5  12   3        1.41       11.82      7.72 o 
  -4  12   3      793.82      786.04     47.34 o 
  -3  12   3      977.96      978.65     95.71 o 
  -2  12   3      367.77      320.46     49.16 o 
  -1  12   3      352.34      363.81     50.44 o 
   0  12   3     1957.05     1901.33    136.22 o 
   1  12   3     1498.42     1469.67     58.13 o 
   2  12   3      321.60      322.21     20.55 o 
   3  12   3     1527.27     1556.57     62.23 o 
   4  12   3     1854.84     1963.11     75.67 o 
   5  12   3      141.86      139.11     14.72 o 
   6  12   3      872.72      848.85     32.04 o 
   7  12   3      968.64      901.95     34.22 o 
   8  12   3     1159.35     1162.49     41.68 o 
   9  12   3        4.35        5.30      6.45 o 
  10  12   3      640.03      633.56     25.68 o 
  11  12   3     1363.87     1439.88     58.66 o 
  12  12   3      127.77      102.73     13.72 o 
  -5  13   3      489.08      469.57     70.66 o 
  -4  13   3     1885.36     1906.24    149.69 o 
  -3  13   3      584.93      597.99     85.32 o 
  -2  13   3       14.45      -30.90     30.33 o 
  -1  13   3      847.33      886.31     89.21 o 
   0  13   3     2850.79     2873.30    191.49 o 
   1  13   3     1243.64     1217.74    102.19 o 
   2  13   3      635.95      631.71     32.18 o 
   3  13   3     4415.15     4418.77    158.51 o 
   4  13   3     1538.97     1609.69     65.27 o 
   5  13   3       13.32       35.25     22.63 o 
   6  13   3     2357.55     2333.62     90.58 o 
   7  13   3     1820.82     1840.49     97.83 o 
   8  13   3      139.56      118.04     13.05 o 
   9  13   3      202.35      194.47     28.19 o 
  10  13   3     1195.28     1203.47     50.55 o 
  11  13   3      596.94      578.98     49.24 o 
  12  13   3       13.56       17.69      9.18 o 
  -4  14   3      736.83      730.69     94.64 o 
  -3  14   3       57.92       47.50     43.01 o 
  -2  14   3      270.60      287.01     54.48 o 
  -1  14   3      727.16      829.67     91.77 o 
   0  14   3      531.90      520.66     64.81 o 
   1  14   3        1.70      -17.72     26.94 o 
   2  14   3      300.82      315.36     22.05 o 
   3  14   3     1275.48     1261.44     53.94 o 
   4  14   3      314.05      341.81     24.16 o 
   5  14   3      391.78      382.30     25.89 o 
   6  14   3     1288.12     1343.52     58.27 o 
   7  14   3      428.12      389.19     32.45 o 
   8  14   3      235.95      192.52     24.26 o 
   9  14   3      154.93      132.56     43.76 o 
  10  14   3      347.93      362.57     25.06 o 
  11  14   3        7.63        8.85     14.10 o 
  -3  15   3        7.05       71.87     43.41 o 
  -2  15   3      465.20      453.33     67.29 o 
  -1  15   3      111.58      144.15     44.57 o 
   0  15   3       15.65       25.21     34.31 o 
   1  15   3      267.73      260.33     48.83 o 
   2  15   3       54.74       69.45     12.60 o 
   3  15   3       20.06        0.89      9.68 o 
   4  15   3       57.15       46.73     12.44 o 
   5  15   3      287.85      306.62     24.29 o 
   6  15   3       65.84       95.35     17.99 o 
   7  15   3       15.51        4.13     13.41 o 
   8  15   3      404.91      387.78     33.58 o 
   9  15   3      187.91      133.82     22.49 o 
  10  15   3       22.97       18.18     15.81 o 
  -1  16   3      198.59      201.82     49.51 o 
   0  16   3      834.67      914.24     96.20 o 
   1  16   3      225.72      264.18     49.91 o 
   2  16   3      160.80      151.41     17.25 o 
   3  16   3     1068.78     1057.12     74.00 o 
   4  16   3      906.20      943.46     52.65 o 
   5  16   3        5.90        6.69     13.02 o 
   6  16   3      600.47      580.90     41.01 o 
   7  16   3      477.33      464.60     36.50 o 
   8  16   3       56.72       40.06     16.81 o 
   9  16   3       10.24        6.63     15.54 o 
   2  17   3      566.09      691.74     83.32 o 
   4  17   3      569.78      574.39     38.65 o 
   5  17   3       61.41       31.75     15.77 o 
   6  17   3     1330.83     1389.96     74.46 o 
  -6 -15   4       86.90       61.16     13.40 o 
  -5 -15   4      495.02      420.46     25.75 o 
  -4 -15   4      382.59      326.95     18.50 o 
  -3 -15   4       87.75       78.00     14.90 o 
  -2 -15   4      351.32      322.93     35.38 o 
  -1 -15   4     1246.95     1282.71     76.32 o 
   0 -15   4        9.07       14.06     16.58 o 
  -8 -14   4        0.66        2.77      9.97 o 
  -7 -14   4      277.01      220.07     20.79 o 
  -6 -14   4      168.13      149.30     16.91 o 
  -5 -14   4        0.22        1.79      8.60 o 
  -4 -14   4      116.20       80.96     12.07 o 
  -3 -14   4       50.14       47.83      8.82 o 
  -2 -14   4       15.75       24.86     11.81 o 
  -1 -14   4        9.77       -3.18      9.19 o 
   0 -14   4      108.52       87.17     21.32 o 
  -9 -13   4      106.66       82.80     16.98 o 
  -8 -13   4      392.88      345.97     25.31 o 
  -7 -13   4      338.37      326.75     31.12 o 
  -6 -13   4       83.86       54.87     12.20 o 
  -5 -13   4      744.35      698.62     63.50 o 
  -4 -13   4     1632.19     1585.96     59.97 o 
  -3 -13   4      214.87      194.04     30.04 o 
  -2 -13   4      970.69      946.55     43.57 o 
  -1 -13   4     1660.59     1700.68     66.93 o 
   0 -13   4      332.05      319.73     23.68 o 
   1 -13   4       54.30       45.98     11.60 o 
 -10 -12   4       35.69       45.76     17.07 o 
  -9 -12   4     1293.23     1211.96    115.02 o 
  -8 -12   4      885.25      874.00     54.22 o 
  -7 -12   4       34.27       24.87     10.41 o 
  -6 -12   4      350.21      341.73     23.18 o 
  -5 -12   4     1718.51     1694.50     76.66 o 
  -4 -12   4     1119.66     1020.49     41.70 o 
  -3 -12   4        0.21        2.21      6.95 o 
  -2 -12   4     2651.95     2756.40    146.13 o 
  -1 -12   4     2765.16     2770.64     99.16 o 
   0 -12   4       68.27       72.73     12.64 o 
   1 -12   4     1031.58     1045.46     45.48 o 
   2 -12   4     2250.03     2254.30     68.69 o 
 -10 -11   4       56.16       49.02     12.90 o 
  -9 -11   4     1597.56     1630.56    141.87 o 
  -8 -11   4      552.64      554.12     30.43 o 
  -7 -11   4        2.96        4.02      8.31 o 
  -6 -11   4     1076.70     1064.86    102.50 o 
  -5 -11   4     1376.22     1343.46     51.77 o 
  -4 -11   4      464.16      465.17     23.96 o 
  -3 -11   4      487.99      429.80     21.70 o 
  -2 -11   4     1009.56     1077.34     67.83 o 
  -1 -11   4     1778.44     1853.11     69.56 o 
   0 -11   4       10.44        7.94      8.65 o 
   1 -11   4     1545.07     1626.12     62.19 o 
   2 -11   4     2287.86     2307.86     89.68 o 
   3 -11   4      127.19      115.47     15.55 o 
   4 -11   4      721.35      697.60     35.34 o 
   5 -11   4      706.91      806.70     54.61 o 
   6 -11   4      267.22      348.79     35.03 o 
   7 -11   4        1.04       60.16     33.49 o 
 -11 -10   4       19.56       24.75      9.99 o 
 -10 -10   4      165.16      151.49     15.06 o 
  -9 -10   4      264.46      234.24     20.84 o 
  -8 -10   4       48.57       32.59     10.11 o 
  -7 -10   4      476.28      524.53     56.21 o 
  -6 -10   4      587.20      580.53     41.52 o 
  -5 -10   4        0.71       13.74      6.79 o 
  -4 -10   4       36.32       43.67      8.07 o 
  -3 -10   4      747.62      725.30     30.14 o 
  -2 -10   4        9.34        6.16      9.36 o 
  -1 -10   4        6.55       14.62     10.44 o 
   0 -10   4      661.60      664.91     31.68 o 
   1 -10   4      437.57      441.00     24.53 o 
   2 -10   4       13.87       10.60      7.16 o 
   3 -10   4      154.73      176.85     13.79 o 
   4 -10   4      657.69      675.94     27.72 o 
   5 -10   4      119.64      127.60     13.00 o 
   6 -10   4      244.36      322.50     34.16 o 
   7 -10   4      447.69      509.60     43.30 o 
   8 -10   4       12.20       28.95     25.82 o 
 -11  -9   4      407.79      412.25     34.00 o 
 -10  -9   4        0.04       -0.96      8.12 o 
  -9  -9   4      472.37      515.92     22.42 o 
  -8  -9   4      456.69      424.80     37.15 o 
  -7  -9   4      138.14      112.20     13.37 o 
  -6  -9   4      133.10      135.06     14.01 o 
  -5  -9   4      944.71      893.29     46.06 o 
  -4  -9   4      971.01      964.18     38.07 o 
  -3  -9   4      134.92      107.38     10.16 o 
  -2  -9   4      720.03      734.35     53.79 o 
  -1  -9   4     3984.44     4236.37    152.22 o 
   0  -9   4      213.43      234.19     14.31 o 
   1  -9   4      187.51      237.70     14.30 o 
   2  -9   4     2331.68     2519.53     63.20 o 
   3  -9   4      799.18      873.94     23.80 o 
   4  -9   4        0.35        7.99      5.76 o 
   5  -9   4      418.40      415.09     17.71 o 
   6  -9   4     1784.92     1783.01     48.03 o 
   7  -9   4      464.20      484.08     24.00 o 
   8  -9   4      106.05       89.19     18.65 o 
 -12  -8   4      647.57      668.53     41.23 o 
 -11  -8   4      381.50      365.32     25.34 o 
 -10  -8   4       42.85       27.92     11.12 o 
  -9  -8   4     2288.37     2337.08    118.86 o 
  -8  -8   4     1646.37     1664.35    132.84 o 
  -7  -8   4       38.39       30.71      6.72 o 
  -6  -8   4     1877.80     1814.89     66.39 o 
  -5  -8   4     2253.70     2244.33     77.96 o 
  -4  -8   4      521.46      490.36     19.62 o 
  -3  -8   4      515.62      488.57     23.71 o 
  -2  -8   4     3815.15     3695.23    140.09 o 
  -1  -8   4     6211.71     6801.32    236.68 o 
   0  -8   4      457.47      505.50     22.19 o 
   1  -8   4     4844.31     5290.21    124.74 o 
   2  -8   4     3521.68     3814.63     76.44 o 
   3  -8   4     1408.09     1527.11     35.38 o 
   4  -8   4     1133.84     1141.82     28.57 o 
   5  -8   4     1822.52     1913.48     49.18 o 
   6  -8   4     2213.26     2218.15     56.76 o 
   7  -8   4       44.05       35.98      6.92 o 
   8  -8   4      394.39      347.78     31.49 o 
   9  -8   4     1315.10     1271.03     76.11 o 
 -12  -7   4      546.42      600.41     38.62 o 
 -11  -7   4       34.76       44.94     12.25 o 
 -10  -7   4      341.75      321.34     23.53 o 
  -9  -7   4     2146.35     2121.35     80.25 o 
  -8  -7   4     1045.19     1005.24     53.46 o 
  -7  -7   4       59.23       41.82      7.32 o 
  -6  -7   4     4643.17     4418.21    148.71 o 
  -5  -7   4     3415.91     3378.51     81.72 o 
  -4  -7   4      106.09      101.08      8.64 o 
  -3  -7   4     3528.27     3600.19    102.69 o 
  -2  -7   4     3457.17     3476.54    118.04 o 
  -1  -7   4     1778.81     2069.05     54.20 o 
   0  -7   4        1.53        6.10      3.64 o 
   1  -7   4     4490.73     4965.90    107.84 o 
   2  -7   4     4721.11     5161.67    100.93 o 
   3  -7   4       30.19       45.64      4.68 o 
   4  -7   4     1289.04     1352.67     31.88 o 
   5  -7   4     3003.14     3132.87     74.85 o 
   6  -7   4      254.67      256.56     13.65 o 
   7  -7   4       12.49        6.61      7.48 o 
   8  -7   4      950.03      895.92     27.80 o 
   9  -7   4      831.73      768.47     30.04 o 
  10  -7   4       68.14       80.58     18.99 o 
 -12  -6   4       21.09       13.67     11.98 o 
 -11  -6   4      216.31      199.38     20.71 o 
 -10  -6   4       93.50       75.27     14.01 o 
  -9  -6   4       67.23       77.75     21.79 o 
  -8  -6   4       28.94       26.63      7.77 o 
  -7  -6   4        0.98       -1.34      4.69 o 
  -6  -6   4     1553.15     1475.28     39.41 o 
  -5  -6   4      376.73      300.41     14.98 o 
  -4  -6   4      580.85      572.10     17.63 o 
  -3  -6   4     2751.81     2786.01     87.14 o 
  -2  -6   4       89.15      106.96      5.25 o 
  -1  -6   4      240.62      245.12      7.30 o 
   0  -6   4      447.56      515.58     12.99 o 
   1  -6   4      155.79      178.37      6.15 o 
   2  -6   4        0.29        4.65      5.88 o 
   3  -6   4      295.60      315.13      9.51 o 
   4  -6   4      347.78      401.13     13.35 o 
   5  -6   4      172.17      173.09     10.67 o 
   6  -6   4      168.60      160.93     12.39 o 
   7  -6   4      820.01      776.06     21.06 o 
   8  -6   4       83.08       82.38      9.47 o 
   9  -6   4       51.86       43.53      7.08 o 
  10  -6   4       90.13       80.11      8.53 o 
  11  -6   4       27.83       18.34     11.17 o 
 -12  -5   4      155.54      160.35     15.99 o 
 -11  -5   4      120.41      115.00     14.00 o 
 -10  -5   4       96.78       94.55     12.27 o 
  -9  -5   4     1030.99      999.79     44.30 o 
  -8  -5   4       91.96       87.64     10.16 o 
  -7  -5   4      159.62      166.28     10.40 o 
  -6  -5   4      454.71      452.19     16.48 o 
  -5  -5   4      720.18      706.65     21.46 o 
  -4  -5   4      831.95      870.09     28.43 o 
  -3  -5   4        1.77        1.32      2.83 o 
  -2  -5   4     1509.89     1563.12     33.95 o 
  -1  -5   4     2770.45     2987.67     57.91 o 
   0  -5   4      827.27      926.91     21.36 o 
   1  -5   4     2525.11     2908.58     51.58 o 
   2  -5   4     3199.80     3500.05     71.68 o 
   3  -5   4     1075.29     1168.39     23.05 o 
   4  -5   4      522.43      550.12     15.55 o 
   5  -5   4      965.11      974.09     23.78 o 
   6  -5   4     2204.78     2225.80     48.34 o 
   7  -5   4      399.23      395.65     18.10 o 
   8  -5   4       15.86       19.28      5.19 o 
   9  -5   4     1487.13     1353.27     35.39 o 
  10  -5   4      439.06      395.58     16.33 o 
  11  -5   4        8.13       -2.84      8.66 o 
 -12  -4   4      340.24      394.41     23.74 o 
 -11  -4   4       26.20       40.13     10.81 o 
 -10  -4   4      262.35      245.05     18.07 o 
  -9  -4   4     1860.85     1830.95     58.59 o 
  -8  -4   4     2381.74     2372.36     71.74 o 
  -7  -4   4      567.54      511.88     19.00 o 
  -6  -4   4     4618.97     4388.93     94.54 o 
  -5  -4   4     5186.79     5125.38    108.71 o 
  -4  -4   4        4.18        4.43      3.45 o 
  -3  -4   4     3288.92     3083.07     87.84 o 
  -2  -4   4     7820.24     8074.95    202.56 o 
  -1  -4   4     5748.62     6384.75    117.49 o 
   0  -4   4      107.97      128.53      5.35 o 
   1  -4   4     9144.61    10782.65    164.21 o 
   2  -4   4     9726.90    11257.53    173.78 o 
   3  -4   4     1475.66     1615.35     25.04 o 
   4  -4   4     4507.25     4953.45     88.03 o 
   5  -4   4    13187.91    13589.25    221.57 o 
   6  -4   4     2067.66     2122.08     41.71 o 
   7  -4   4      491.22      486.79     13.84 o 
   8  -4   4     1649.26     1655.52     35.09 o 
   9  -4   4      859.81      770.37     23.42 o 
  10  -4   4      232.78      215.90     12.71 o 
  11  -4   4      224.07      196.71     12.84 o 
  12  -4   4     1187.24     1120.36     69.33 o 
 -12  -3   4      350.61      387.85     28.54 o 
 -11  -3   4      157.50      149.70     14.93 o 
 -10  -3   4      975.29     1005.79     37.83 o 
  -9  -3   4     1010.02      967.32     43.19 o 
  -8  -3   4      706.30      699.43     27.73 o 
  -7  -3   4      488.86      478.35     18.06 o 
  -6  -3   4     7070.17     7014.87    168.51 o 
  -5  -3   4     2781.73     2578.99     51.34 o 
  -4  -3   4      418.95      464.07     12.66 o 
  -3  -3   4     8912.08     8627.57    198.54 o 
  -2  -3   4     2613.15     2177.93     39.41 o 
  -1  -3   4      408.02      426.79      9.22 o 
   0  -3   4      674.26      635.70     12.88 o 
   1  -3   4     2689.55     2867.58     46.89 o 
   2  -3   4     4932.92     5676.21     85.68 o 
   3  -3   4      327.19      365.51      7.68 o 
   4  -3   4     3567.09     3677.72     59.65 o 
   5  -3   4    10857.87    10958.00    193.81 o 
   6  -3   4      936.39      969.89     26.04 o 
   7  -3   4      788.80      784.93     20.58 o 
   8  -3   4     2001.42     2013.41     47.39 o 
   9  -3   4      551.33      512.57     17.64 o 
  10  -3   4        0.08       -0.75      5.43 o 
  11  -3   4      623.02      592.47     25.13 o 
  12  -3   4      631.09      584.02     30.36 o 
 -12  -2   4      149.56      148.27     30.87 o 
 -11  -2   4      421.34      458.34     29.50 o 
 -10  -2   4      989.11     1034.99     38.31 o 
  -9  -2   4      143.27      138.47     12.84 o 
  -8  -2   4       91.42       97.82     10.79 o 
  -7  -2   4      108.68      107.75      7.84 o 
  -6  -2   4     2225.61     2197.40     40.12 o 
  -5  -2   4      881.21      822.02     17.95 o 
  -4  -2   4      366.60      370.24      9.72 o 
  -3  -2   4     4405.35     4296.21     82.85 o 
  -2  -2   4     2809.43     2839.23     50.80 o 
  -1  -2   4      450.32      515.69     11.08 o 
   0  -2   4     6909.76     8160.03    130.33 o 
   1  -2   4      102.70       77.54      3.13 o 
   2  -2   4       95.51      104.81      4.12 o 
   3  -2   4     2559.69     3029.02     47.07 o 
   4  -2   4      818.35      825.85     13.75 o 
   5  -2   4     1207.35     1211.16     24.80 o 
   6  -2   4       74.47       90.78      6.02 o 
   7  -2   4     1092.10     1060.71     29.94 o 
   8  -2   4       71.24       77.70      6.96 o 
   9  -2   4       12.96        9.27      5.34 o 
  10  -2   4      422.08      425.33     16.44 o 
  11  -2   4      187.00      182.53     12.23 o 
  12  -2   4        0.07        4.38      8.25 o 
 -12  -1   4       92.80      106.54     16.68 o 
 -11  -1   4      208.94      222.93     34.06 o 
 -10  -1   4       45.09       49.04     10.91 o 
  -9  -1   4      416.44      426.53     19.82 o 
  -8  -1   4     1089.15     1157.50     32.02 o 
  -7  -1   4       65.07       66.12      5.32 o 
  -6  -1   4      990.15      966.33     18.04 o 
  -5  -1   4     2411.93     2379.13     36.46 o 
  -4  -1   4       68.76       70.34      3.78 o 
  -3  -1   4     2306.32     2349.08     39.87 o 
  -2  -1   4     1089.49     1110.32     21.24 o 
  -1  -1   4      959.55      944.12     18.24 o 
   0  -1   4     1885.79     2124.69     38.25 o 
   1  -1   4     6862.58     7914.50    126.24 o 
   2  -1   4     9416.50    11391.50    195.55 o 
   3  -1   4       13.23        8.55      2.00 o 
   4  -1   4      919.68      931.39     16.56 o 
   5  -1   4     2307.60     2518.16     58.37 o 
   6  -1   4      152.60      158.28      6.77 o 
   7  -1   4      141.36      141.20      6.97 o 
   8  -1   4      555.30      528.99     22.13 o 
   9  -1   4      907.01      873.87     24.93 o 
  10  -1   4      525.29      544.82     18.79 o 
  11  -1   4        1.36        0.74      6.06 o 
  12  -1   4      464.96      447.24     21.81 o 
  13  -1   4      632.63      660.43     27.35 o 
 -12   0   4      171.12      185.52     44.89 o 
 -11   0   4       73.01       52.75     12.23 o 
 -10   0   4      476.45      530.37     32.95 o 
  -9   0   4      831.37      889.97     46.06 o 
  -8   0   4      191.18      192.35     10.64 o 
  -7   0   4        5.71        1.88      3.21 o 
  -6   0   4     2907.72     2808.49     48.15 o 
  -5   0   4     3549.16     3327.76     47.32 o 
  -4   0   4       27.22       34.82      2.92 o 
  -3   0   4     8881.38     8363.11    129.21 o 
  -2   0   4    14960.65    14311.71    216.70 o 
  -1   0   4     3798.40     3701.85     65.03 o 
   0   0   4     3244.20     3192.39     66.02 o 
   1   0   4    15013.31    16042.34    476.88 o 
   2   0   4    16239.27    18022.14    356.84 o 
   3   0   4       32.43       44.65      3.17 o 
   4   0   4     7349.92     7355.19    121.02 o 
   5   0   4    13341.54    13950.08    244.39 o 
   6   0   4     2576.62     2673.27     64.61 o 
   7   0   4     4415.39     4226.38     82.03 o 
   8   0   4     2017.98     2050.05     52.94 o 
   9   0   4     2652.76     2710.96     70.33 o 
  10   0   4       32.49       25.35      5.35 o 
  11   0   4      276.89      254.22     11.69 o 
  12   0   4     1715.65     1815.86     53.84 o 
  13   0   4      318.85      317.78     19.30 o 
 -12   1   4      320.34      368.66     47.13 o 
 -11   1   4      373.90      418.85     21.52 o 
 -10   1   4     2459.02     2699.57     65.99 o 
  -9   1   4      784.24      853.12     22.23 o 
  -8   1   4        3.82       -1.37      4.09 o 
  -7   1   4     1180.73     1167.33     24.30 o 
  -6   1   4     2424.55     2433.97     42.37 o 
  -5   1   4     1828.30     1735.06     27.63 o 
  -4   1   4      519.22      496.22      9.54 o 
  -3   1   4    12384.86    12082.81    177.00 o 
  -2   1   4    15580.00    15025.23    245.40 o 
  -1   1   4       60.04       48.75      4.56 o 
   0   1   4    14065.15    13876.12    321.43 o 
   1   1   4     6890.12     6688.06    192.20 o 
   2   1   4     1332.41     1338.51     51.14 o 
   3   1   4      266.47      274.10      6.94 o 
   4   1   4     4235.20     4164.79     82.38 o 
   5   1   4    10304.40    10197.71    164.57 o 
   6   1   4      612.76      565.57     19.75 o 
   7   1   4     2602.14     2501.98     50.28 o 
   8   1   4     5753.09     5657.43    108.70 o 
   9   1   4      437.19      429.59     15.17 o 
  10   1   4      290.64      280.79     12.51 o 
  11   1   4     1296.21     1319.60     35.57 o 
  12   1   4      259.09      265.53     13.07 o 
  13   1   4       50.51       62.20      9.98 o 
 -12   2   4       64.85       81.19     25.28 o 
 -11   2   4      321.37      374.11     21.31 o 
 -10   2   4     1124.12     1260.81     46.11 o 
  -9   2   4      414.45      465.14     16.82 o 
  -8   2   4      637.91      675.42     18.47 o 
  -7   2   4      387.95      398.78     12.83 o 
  -6   2   4      855.46      862.95     17.73 o 
  -5   2   4      118.02      120.81      5.15 o 
  -4   2   4       84.29       89.51      4.13 o 
  -3   2   4     5418.99     5397.59     85.31 o 
  -2   2   4     2648.26     2461.29     45.13 o 
  -1   2   4       89.28      100.12      4.23 o 
   0   2   4     8823.57     8164.86    181.95 o 
   1   2   4     2057.44     2095.25     69.25 o 
   2   2   4       97.38      101.38      4.81 o 
   3   2   4     1585.45     1514.08     30.39 o 
   4   2   4     3705.20     3684.81     68.86 o 
   5   2   4      155.58      154.41      5.68 o 
   6   2   4       67.87       92.00      3.96 o 
   7   2   4     1082.51     1144.48     23.53 o 
   8   2   4     1770.69     1699.42     36.02 o 
   9   2   4        0.80        5.88      4.61 o 
  10   2   4     1274.81     1283.97     33.11 o 
  11   2   4      753.47      808.87     22.36 o 
  12   2   4      101.60       84.14      9.46 o 
  13   2   4      145.98      135.92     19.52 o 
 -11   3   4        8.88       17.23      9.93 o 
 -10   3   4        4.07        3.18      5.83 o 
  -9   3   4       12.54       -1.40      6.55 o 
  -8   3   4      387.79      419.90     15.24 o 
  -7   3   4      457.86      463.75     17.61 o 
  -6   3   4     1183.66     1215.10     26.60 o 
  -5   3   4     2145.48     2066.51     35.40 o 
  -4   3   4      219.83      250.72      7.03 o 
  -3   3   4     3462.95     3529.31     56.77 o 
  -2   3   4      118.68      100.04      4.22 o 
  -1   3   4      199.97      218.83      7.02 o 
   0   3   4      102.27       95.11      4.50 o 
   1   3   4     3087.08     2967.81     66.69 o 
   2   3   4     1897.25     1730.55     37.90 o 
   3   3   4      526.37      458.12     11.05 o 
   4   3   4      905.70      884.39     20.20 o 
   5   3   4     4008.95     3764.93     68.98 o 
   6   3   4     1700.08     1603.13     27.32 o 
   7   3   4      259.68      271.67      7.41 o 
   8   3   4     1240.70     1224.79     25.37 o 
   9   3   4      566.02      575.84     35.51 o 
  10   3   4       28.88       22.32      5.15 o 
  11   3   4       22.55       28.46      6.68 o 
  12   3   4      409.49      445.00     18.87 o 
  13   3   4      185.79      186.75     16.07 o 
  14   3   4       20.51       16.24      9.40 o 
 -11   4   4       71.34       63.33     20.81 o 
 -10   4   4      602.58      654.74     25.20 o 
  -9   4   4      321.49      346.26     18.74 o 
  -8   4   4        0.10       -3.73      4.51 o 
  -7   4   4      137.68      125.80      8.36 o 
  -6   4   4     3059.88     3236.40     67.99 o 
  -5   4   4     1984.49     2010.04     41.57 o 
  -4   4   4      235.96      234.10      6.94 o 
  -3   4   4     6232.29     6138.30    103.58 o 
  -2   4   4     9311.88     9221.97    152.73 o 
  -1   4   4      200.21      189.60      5.81 o 
   0   4   4     4718.74     4655.10     91.76 o 
   1   4   4    11347.01    11098.63    212.52 o 
   2   4   4       64.22       45.75      3.48 o 
   3   4   4       13.60        5.20      2.30 o 
   4   4   4     5905.72     5421.58     97.63 o 
   5   4   4     8275.77     7952.25    159.66 o 
   6   4   4     3926.46     3705.35     63.67 o 
   7   4   4     3565.29     3262.80     51.73 o 
   8   4   4     4992.75     4806.86    100.07 o 
   9   4   4     1648.64     1654.00     40.93 o 
  10   4   4      168.01      161.71     12.18 o 
  11   4   4     1356.00     1389.48     42.01 o 
  12   4   4      821.23      891.12     31.56 o 
  13   4   4      153.16      128.28     14.21 o 
  14   4   4      152.64      153.70     18.14 o 
 -11   5   4      178.85      174.27     16.80 o 
 -10   5   4     1301.14     1440.33     42.03 o 
  -9   5   4      896.29      958.38     30.90 o 
  -8   5   4      323.05      305.86     15.45 o 
  -7   5   4     2392.99     2435.65     60.59 o 
  -6   5   4     2504.95     2652.23     69.15 o 
  -5   5   4      100.44      103.10      8.50 o 
  -4   5   4     1126.35     1140.16     26.43 o 
  -3   5   4     5124.12     4997.19     91.40 o 
  -2   5   4     9351.81     9399.26    156.28 o 
  -1   5   4      272.74      297.82      9.48 o 
   0   5   4    21366.16    22443.30    458.62 o 
   1   5   4    11010.51    10262.36    226.96 o 
   2   5   4      126.08      114.31      5.43 o 
   3   5   4    13496.91    13011.63    331.99 o 
   4   5   4     7116.87     6734.62    127.30 o 
   5   5   4     2985.83     2708.56     53.17 o 
   6   5   4       49.44       54.60      3.51 o 
   7   5   4     2799.07     2516.72     41.99 o 
   8   5   4     3358.42     3167.47     63.97 o 
   9   5   4      842.85      813.28     23.79 o 
  10   5   4      665.95      686.59     25.50 o 
  11   5   4     1906.14     1949.17     52.06 o 
  12   5   4      578.52      590.74     24.62 o 
  13   5   4       25.49       34.96      8.28 o 
  14   5   4      306.28      279.74     28.39 o 
 -10   6   4      386.79      412.49     30.77 o 
  -9   6   4      167.83      165.06     13.22 o 
  -8   6   4      489.72      511.16     27.19 o 
  -7   6   4     1383.27     1431.37     39.29 o 
  -6   6   4      508.29      549.46     20.90 o 
  -5   6   4      310.52      307.94     14.07 o 
  -4   6   4     1375.58     1339.26     34.24 o 
  -3   6   4      814.41      825.27     20.21 o 
  -2   6   4      384.64      365.56     11.87 o 
  -1   6   4      101.47      135.08      5.78 o 
   0   6   4     2339.41     2349.96     47.79 o 
   1   6   4     5345.13     5275.75     94.46 o 
   2   6   4       55.92       53.19      4.04 o 
   3   6   4     9277.83     9018.99    200.16 o 
   4   6   4     4716.20     4431.46    116.48 o 
   5   6   4        3.20       17.36      4.75 o 
   6   6   4     1256.25     1100.54     21.27 o 
   7   6   4        8.85       17.25      3.27 o 
   8   6   4     1491.11     1292.70     38.36 o 
   9   6   4        5.81        3.87      5.47 o 
  10   6   4      463.52      441.62     17.18 o 
  11   6   4      931.02      966.23     28.68 o 
  12   6   4        2.73        3.18      8.36 o 
  13   6   4      312.61      337.46     16.77 o 
  14   6   4      115.83       80.99     15.38 o 
 -10   7   4        7.31        9.58     11.34 o 
  -9   7   4       39.33       24.74      7.81 o 
  -8   7   4       21.03       21.98      7.43 o 
  -7   7   4      201.55      189.90     13.49 o 
  -6   7   4        8.41       16.08      6.18 o 
  -5   7   4      784.12      797.38     26.14 o 
  -4   7   4      573.14      622.54     21.17 o 
  -3   7   4        1.31        7.58      3.94 o 
  -2   7   4     2109.97     2092.21     48.39 o 
  -1   7   4      196.18      225.52      9.04 o 
   0   7   4      204.05      231.45      9.05 o 
   1   7   4     1299.56     1279.17     30.09 o 
   2   7   4     1527.39     1606.71     44.18 o 
   3   7   4      529.32      535.23     13.21 o 
   4   7   4       27.18       21.66      3.69 o 
   5   7   4     1906.19     1881.07     38.25 o 
   6   7   4     1054.18     1011.80     19.92 o 
   7   7   4      225.53      203.56      9.36 o 
   8   7   4     1286.50     1203.98     28.48 o 
   9   7   4      595.31      636.05     20.51 o 
  10   7   4        5.54        4.26      6.67 o 
  11   7   4      419.32      444.53     20.00 o 
  12   7   4      121.63      116.53     17.22 o 
  13   7   4      105.33       80.24     12.56 o 
  14   7   4        2.51       -2.65      9.55 o 
  -9   8   4      412.76      417.19     52.29 o 
  -8   8   4       97.57       70.72      9.84 o 
  -7   8   4      795.83      764.68     36.07 o 
  -6   8   4      911.51      951.36     39.59 o 
  -5   8   4        0.64        1.51      6.24 o 
  -4   8   4      329.32      286.69     17.19 o 
  -3   8   4     1802.74     1890.62     50.26 o 
  -2   8   4     2043.08     1926.18     62.77 o 
  -1   8   4       18.53        7.56      5.10 o 
   0   8   4     4900.54     4838.76    117.61 o 
   1   8   4     6682.48     6545.93    158.07 o 
   2   8   4       80.15       91.62      7.24 o 
   3   8   4      886.65      827.73     20.88 o 
   4   8   4     3846.51     3644.50     70.82 o 
   5   8   4     1668.50     1660.23     32.09 o 
   6   8   4       88.78       92.19      7.01 o 
   7   8   4      945.73      909.69     24.98 o 
   8   8   4     4278.49     4015.63     90.27 o 
   9   8   4     1364.87     1288.17     45.97 o 
  10   8   4      338.05      299.35     15.71 o 
  11   8   4     2411.18     2565.07     61.32 o 
  12   8   4      901.27      938.52     34.21 o 
  13   8   4       97.26       68.80     20.84 o 
  14   8   4       67.76       56.84     11.89 o 
  -8   9   4       65.75       57.64     10.63 o 
  -7   9   4     1815.50     1850.57     49.42 o 
  -6   9   4     1532.27     1567.59     45.56 o 
  -5   9   4      152.00      119.10      9.84 o 
  -4   9   4     1968.57     2009.47     56.89 o 
  -3   9   4     2567.96     2577.15     66.55 o 
  -2   9   4     1299.92     1335.22     37.09 o 
  -1   9   4      420.33      405.43     14.88 o 
   0   9   4     7871.65     7819.86    282.19 o 
   1   9   4     5243.77     4982.05    138.45 o 
   2   9   4        9.10       -0.69      5.16 o 
   3   9   4     4070.24     3728.27     79.82 o 
   4   9   4     8014.02     7427.44    143.06 o 
   5   9   4      752.14      698.13     19.77 o 
   6   9   4      926.69      812.60     25.92 o 
   7   9   4     3202.91     3003.34     68.68 o 
   8   9   4     1677.82     1609.61     40.19 o 
   9   9   4      295.11      259.44     14.30 o 
  10   9   4     1029.70      980.37     31.55 o 
  11   9   4     2478.46     2555.42     83.25 o 
  12   9   4      462.24      445.61     44.56 o 
  13   9   4      354.36      373.01     34.61 o 
  -8  10   4      127.59      105.10     19.66 o 
  -7  10   4      915.11      917.95     33.07 o 
  -6  10   4      394.11      378.35     22.83 o 
  -5  10   4      354.57      350.02     19.90 o 
  -4  10   4     2564.72     2500.94     65.66 o 
  -3  10   4     1171.54     1139.33     47.67 o 
  -2  10   4      413.61      372.06     14.60 o 
  -1  10   4      564.91      540.26     22.55 o 
   0  10   4     1802.34     1819.38     54.99 o 
   1  10   4       89.93       97.37     10.91 o 
   2  10   4      238.82      197.64     12.03 o 
   3  10   4     3497.04     3463.95     86.15 o 
   4  10   4     2081.37     2063.00     54.68 o 
   5  10   4       32.66       27.32      7.93 o 
   6  10   4     1985.89     1909.71     48.37 o 
   7  10   4      645.05      626.41     21.55 o 
   8  10   4       44.95       42.23     10.43 o 
   9  10   4        0.20       -3.63      5.57 o 
  10  10   4      432.49      421.78     23.78 o 
  11  10   4      375.45      384.32     23.24 o 
  12  10   4      177.12      146.21     16.00 o 
  13  10   4      147.38      154.07     19.11 o 
  -7  11   4        4.17        0.71     10.19 o 
  -6  11   4        1.43        1.78      7.58 o 
  -5  11   4      160.34      146.04     14.23 o 
  -4  11   4      361.30      338.72     19.52 o 
  -3  11   4       68.92       69.99      9.48 o 
  -1  11   4     1098.77     1047.45     45.24 o 
   0  11   4      139.28      136.07     12.75 o 
   1  11   4      203.74      188.45     15.15 o 
   2  11   4      831.20      812.82     36.69 o 
   3  11   4        0.05        6.35     15.40 o 
   4  11   4        5.99       -2.71     12.96 o 
   5  11   4      586.47      525.83     22.19 o 
   6  11   4     1062.84     1003.33     35.49 o 
   7  11   4        2.67        2.95      4.90 o 
   8  11   4      847.94      854.79     27.38 o 
   9  11   4     1042.19     1044.05     38.76 o 
  10  11   4       18.85       24.60      9.46 o 
  11  11   4      289.36      280.31     20.18 o 
  12  11   4      108.58      110.06     20.63 o 
  13  11   4        0.17        2.69     10.18 o 
  -6  12   4      501.32      545.98     34.09 o 
  -5  12   4        8.47        6.44      7.68 o 
  -4  12   4      818.34      777.40     49.66 o 
  -2  12   4      316.84      300.81     20.53 o 
  -1  12   4        8.47       15.79      9.63 o 
   0  12   4     1226.70     1153.81     49.30 o 
   1  12   4     2709.95     2602.98     96.19 o 
   2  12   4      146.54      168.38     15.30 o 
   3  12   4     2054.19     2110.10     80.71 o 
   4  12   4     4003.80     4082.05    146.52 o 
   5  12   4       75.47       92.06     13.19 o 
   6  12   4      333.91      329.66     22.71 o 
   7  12   4      922.04      949.30     41.54 o 
   8  12   4      825.11      775.99     31.50 o 
   9  12   4      395.45      395.94     18.91 o 
  10  12   4      375.49      358.91     17.61 o 
  11  12   4      948.52      924.25     51.65 o 
  12  12   4      479.27      556.92     28.75 o 
  -5  13   4      218.75      213.72     51.15 o 
  -3  13   4     1136.70     1034.96     48.30 o 
  -2  13   4       15.41       41.11     35.26 o 
  -1  13   4      457.17      414.00     70.26 o 
   0  13   4     1367.19     1423.19     59.02 o 
   1  13   4     1554.09     1452.23     59.72 o 
   2  13   4        0.61       -2.69      8.52 o 
   3  13   4     1719.49     1639.49     66.42 o 
   4  13   4     5393.14     5595.43    198.53 o 
   5  13   4      477.82      485.92     29.11 o 
   6  13   4     2261.29     2270.78     88.70 o 
   7  13   4     2311.68     2398.55     93.69 o 
   8  13   4      615.24      585.57     27.35 o 
   9  13   4       98.12       94.53     12.75 o 
  10  13   4      500.94      458.33     25.77 o 
  11  13   4      645.62      664.55     43.60 o 
  12  13   4      252.59      301.47     22.80 o 
  -4  14   4      972.23      863.38     93.07 o 
  -3  14   4     1064.49     1040.48     72.84 o 
  -2  14   4      336.54      400.11     64.93 o 
  -1  14   4     1399.89     1395.19    118.50 o 
   0  14   4      744.65      708.15     36.19 o 
   1  14   4       57.88       65.42     12.18 o 
   2  14   4      260.11      233.01     19.88 o 
   3  14   4     1015.20     1070.03     48.44 o 
   4  14   4      829.35      785.39     40.00 o 
   5  14   4       20.76       16.76     11.26 o 
   6  14   4      975.59      933.66     45.72 o 
   7  14   4     1654.80     1713.67     71.79 o 
   8  14   4       96.76       93.48     16.43 o 
   9  14   4      430.74      393.57     29.35 o 
  10  14   4     1002.31      974.71     43.93 o 
  11  14   4       66.89       55.97     20.24 o 
  -3  15   4       14.21       56.92     43.35 o 
  -2  15   4       80.42       55.71     42.16 o 
  -1  15   4      417.40      437.71     66.59 o 
   0  15   4        0.14       16.65     35.71 o 
   1  15   4      593.07      540.51     76.30 o 
   2  15   4      287.67      283.69     22.54 o 
   3  15   4       53.19       43.71     11.75 o 
   4  15   4      368.60      402.81     27.39 o 
   5  15   4       75.45       83.21     15.30 o 
   6  15   4       18.63       20.33     20.02 o 
   7  15   4        0.24      -14.47     11.06 o 
   8  15   4       32.90       16.81     15.22 o 
   9  15   4      227.05      193.11     25.92 o 
  10  15   4       40.17       31.90     16.75 o 
  -1  16   4      102.16       83.00     44.56 o 
   0  16   4      524.24      557.83     73.68 o 
   1  16   4      391.43      427.08     61.84 o 
   2  16   4      103.19       89.62     29.86 o 
   3  16   4      488.31      527.02     32.68 o 
   4  16   4     1074.85     1084.91     51.36 o 
   5  16   4      139.67      116.65     17.10 o 
   6  16   4      175.42      153.19     20.23 o 
   7  16   4      672.27      723.66     47.85 o 
   8  16   4      280.99      266.43     29.52 o 
   9  16   4       43.06       42.86     17.01 o 
   1  17   4      181.60      207.57     51.02 o 
   2  17   4      283.00      224.24     21.91 o 
   3  17   4      946.88      924.67     87.50 o 
   4  17   4     1111.25     1215.96     72.15 o 
   5  17   4       16.92        5.37     14.11 o 
   6  17   4     1014.54      989.20     58.91 o 
   7  17   4     1478.52     1517.11     80.65 o 
  -3 -15   5       97.44       87.48     27.54 o 
  -2 -15   5      305.77      257.88     24.98 o 
  -7 -14   5       16.70       20.21     11.09 o 
  -6 -14   5      446.95      391.11     37.90 o 
  -5 -14   5      332.69      315.45     19.52 o 
  -4 -14   5       29.72       35.20      8.83 o 
  -3 -14   5      766.70      781.47     40.14 o 
  -2 -14   5        4.43       13.37     10.97 o 
  -1 -14   5        3.66        2.21     10.33 o 
   0 -14   5      133.54      128.90     17.96 o 
  -8 -13   5      260.80      236.28     28.18 o 
  -7 -13   5      283.79      285.42     49.80 o 
  -6 -13   5       80.80       57.61     12.25 o 
  -5 -13   5      119.37      118.32     14.60 o 
  -4 -13   5      625.15      585.39     24.68 o 
  -3 -13   5      863.55      837.59     30.42 o 
  -2 -13   5       15.46       13.74     15.49 o 
  -1 -13   5     1001.73     1020.78     46.64 o 
   0 -13   5      981.42      951.57     44.31 o 
   1 -13   5       52.44       62.41     12.70 o 
   2 -13   5      559.97      577.19     34.37 o 
  -9 -12   5      525.31      503.98     30.42 o 
  -8 -12   5     1574.61     1581.04    114.64 o 
  -7 -12   5      506.32      501.56     29.22 o 
  -6 -12   5      301.30      257.14     21.13 o 
  -5 -12   5     1700.01     1603.56    113.35 o 
  -4 -12   5     1639.85     1564.99     69.29 o 
  -3 -12   5       22.54        9.77      7.11 o 
  -2 -12   5      668.83      685.83     35.49 o 
  -1 -12   5     3519.21     3553.62    124.45 o 
   0 -12   5      856.50      867.41     77.61 o 
   1 -12   5      167.02      176.28     18.82 o 
   2 -12   5     2452.61     2352.05     86.72 o 
   3 -12   5     1428.66     1393.92     60.02 o 
 -10 -11   5       57.70       33.28     18.08 o 
  -9 -11   5      464.08      446.68     28.43 o 
  -8 -11   5     1054.79     1030.43    106.80 o 
  -7 -11   5      200.98      177.10     17.79 o 
  -6 -11   5      879.68      810.86     57.25 o 
  -5 -11   5     1541.71     1505.42     83.06 o 
  -4 -11   5      335.65      342.19     21.29 o 
  -3 -11   5       29.55       17.18      7.69 o 
  -2 -11   5      420.36      404.52     17.96 o 
  -1 -11   5     3198.48     3227.05    112.81 o 
   0 -11   5      602.36      634.02     32.57 o 
   1 -11   5      249.89      273.77     21.63 o 
   2 -11   5     3296.34     3426.28    119.00 o 
   3 -11   5     1038.21     1117.00     50.47 o 
   4 -11   5       73.49       70.95     13.56 o 
   5 -11   5     1208.29     1100.50     55.91 o 
 -10 -10   5      172.39      181.50     30.36 o 
  -9 -10   5      411.47      406.72     27.00 o 
  -8 -10   5       69.65       45.31     12.29 o 
  -7 -10   5       19.33        6.02      8.28 o 
  -6 -10   5      790.06      786.63     53.32 o 
  -5 -10   5      664.16      639.97     34.17 o 
  -4 -10   5      230.84      202.43     16.58 o 
  -3 -10   5     1020.25     1058.65     41.49 o 
  -2 -10   5      635.26      673.13     24.17 o 
  -1 -10   5       28.73       33.98      9.87 o 
   0 -10   5       92.15      123.39     16.49 o 
   1 -10   5      145.74      163.41     16.49 o 
   2 -10   5       38.05       49.20     10.50 o 
   3 -10   5      107.78       96.17     23.70 o 
   4 -10   5      173.94      153.88     17.52 o 
   5 -10   5      617.72      574.26     36.75 o 
   6 -10   5        0.39        2.85      9.00 o 
   7 -10   5      251.84      354.71     43.34 o 
 -11  -9   5      461.81      383.71     28.07 o 
 -10  -9   5       85.69       85.97     20.13 o 
  -9  -9   5      244.26      231.50     19.24 o 
  -8  -9   5      373.68      368.64     19.43 o 
  -7  -9   5      202.12      202.91     43.70 o 
  -6  -9   5       52.33       41.02     20.62 o 
  -5  -9   5      580.69      525.71     27.85 o 
  -4  -9   5      585.07      631.48     28.62 o 
  -3  -9   5      803.34      781.32     32.33 o 
  -2  -9   5       21.41       14.61      7.36 o 
  -1  -9   5     1922.41     2053.87     74.55 o 
   0  -9   5     1378.89     1466.00     56.35 o 
   1  -9   5        0.66        2.94      6.29 o 
   2  -9   5     2604.25     2831.23     98.76 o 
   3  -9   5      575.04      607.57     25.36 o 
   4  -9   5       37.51       18.51      8.82 o 
   5  -9   5      118.25      110.39     12.25 o 
   6  -9   5      461.89      508.50     24.22 o 
   7  -9   5      349.35      349.71     31.38 o 
   8  -9   5      140.07      119.59     18.15 o 
 -11  -8   5      448.65      450.55     28.13 o 
 -10  -8   5       30.30       16.50      9.73 o 
  -9  -8   5     1447.72     1372.34     56.14 o 
  -8  -8   5     1164.10     1160.71     43.41 o 
  -7  -8   5      564.04      556.19     25.14 o 
  -6  -8   5     1291.26     1167.51    147.08 o 
  -5  -8   5     4089.78     4074.31    144.20 o 
  -4  -8   5     3288.82     3196.75    107.22 o 
  -3  -8   5      322.69      263.18     16.10 o 
  -2  -8   5     2175.18     2266.62     65.86 o 
  -1  -8   5     4648.38     4936.67    118.66 o 
   0  -8   5      482.79      516.12     21.87 o 
   1  -8   5      309.41      362.88     14.25 o 
   2  -8   5     5144.15     5634.71    133.07 o 
   3  -8   5     3691.45     3824.89     96.62 o 
   4  -8   5      130.63      134.22     10.32 o 
   5  -8   5     2806.23     2791.46     68.15 o 
   6  -8   5     1378.13     1361.64     38.57 o 
   7  -8   5      139.80      139.48     10.20 o 
   8  -8   5      211.34      183.17     12.70 o 
   9  -8   5      675.60      626.84     28.24 o 
 -12  -7   5      550.38      558.55     33.22 o 
 -11  -7   5        8.98        7.00     10.32 o 
 -10  -7   5       94.47       89.10     14.72 o 
  -9  -7   5      898.99      892.63     40.94 o 
  -8  -7   5     1210.55     1153.47     63.88 o 
  -7  -7   5       98.08       97.46     11.64 o 
  -6  -7   5     2110.51     2117.17     67.53 o 
  -5  -7   5     5333.93     5296.26    141.49 o 
  -4  -7   5     1795.78     1690.30     51.05 o 
  -3  -7   5     1516.23     1577.14     61.20 o 
  -2  -7   5     6168.65     6286.86    187.35 o 
  -1  -7   5     2210.87     2464.13     54.55 o 
   0  -7   5       10.34       15.17      3.40 o 
   1  -7   5     2994.65     3362.54     81.41 o 
   2  -7   5     1020.26     1209.55     29.19 o 
   3  -7   5     3021.31     3198.48     66.99 o 
   4  -7   5      402.17      425.61     14.61 o 
   5  -7   5     2439.46     2560.08     62.34 o 
   6  -7   5     2132.86     2120.40     47.15 o 
   7  -7   5        2.03        4.37      6.03 o 
   8  -7   5      902.85      832.38     36.16 o 
   9  -7   5      513.23      430.91     19.29 o 
  10  -7   5      108.47       64.24     12.69 o 
 -12  -6   5      146.94      164.97     20.18 o 
 -11  -6   5       76.69       58.29     13.58 o 
 -10  -6   5      641.83      638.93     33.97 o 
  -9  -6   5       86.01       91.67     14.14 o 
  -8  -6   5       79.57       69.21     12.21 o 
  -7  -6   5      477.04      446.97     24.49 o 
  -6  -6   5      297.39      278.39     13.04 o 
  -5  -6   5     1348.26     1290.76     52.97 o 
  -4  -6   5       14.80       10.20      4.35 o 
  -3  -6   5      812.12      849.38     28.44 o 
  -2  -6   5     3629.30     3641.42     84.25 o 
  -1  -6   5      193.38      207.23      6.83 o 
   0  -6   5     1302.08     1499.05     31.09 o 
   1  -6   5      609.63      668.16     17.93 o 
   2  -6   5      624.93      707.39     16.94 o 
   3  -6   5      609.28      615.66     15.59 o 
   4  -6   5      132.01      137.43      8.14 o 
   5  -6   5     1953.77     2026.09     50.53 o 
   6  -6   5       82.69       76.26      6.78 o 
   7  -6   5      130.48      131.24     11.67 o 
   8  -6   5      353.61      339.36     13.04 o 
   9  -6   5        3.57        1.14      4.92 o 
  10  -6   5      208.21      175.81     11.43 o 
 -12  -5   5        5.10       18.39     10.49 o 
 -11  -5   5      149.28      139.74     14.76 o 
 -10  -5   5      158.17      157.73     18.81 o 
  -9  -5   5       25.49       32.69     11.08 o 
  -8  -5   5      955.18      965.40     47.32 o 
  -7  -5   5      906.17      886.59     32.30 o 
  -6  -5   5      379.74      343.37     17.08 o 
  -5  -5   5     1538.15     1467.13     38.98 o 
  -4  -5   5      316.60      321.95     15.09 o 
  -3  -5   5       14.13       20.68      5.28 o 
  -2  -5   5       31.18       33.43      3.45 o 
  -1  -5   5     1662.61     1851.82     39.46 o 
   0  -5   5      488.67      604.91     13.55 o 
   1  -5   5      626.68      755.22     14.86 o 
   2  -5   5     1351.35     1499.40     30.48 o 
   3  -5   5     1769.55     1883.88     37.35 o 
   4  -5   5      136.60      153.01      5.86 o 
   5  -5   5      288.03      301.63      9.80 o 
   6  -5   5     1086.70     1078.94     22.28 o 
   7  -5   5      170.10      152.56      8.41 o 
   8  -5   5      150.51      141.28      9.07 o 
   9  -5   5      341.78      305.56     13.85 o 
  10  -5   5      609.79      557.61     21.43 o 
  11  -5   5      152.89      109.07     11.40 o 
 -12  -4   5      821.80      892.84     37.39 o 
 -11  -4   5       47.39       45.12     10.94 o 
 -10  -4   5       18.55       15.59      9.17 o 
  -9  -4   5     1801.64     1775.04     57.58 o 
  -8  -4   5     1147.92     1146.72     39.90 o 
  -7  -4   5      254.01      233.92     12.95 o 
  -6  -4   5     1828.32     1798.76     55.92 o 
  -5  -4   5     6691.02     6563.73    183.25 o 
  -4  -4   5     1261.15     1228.99     43.53 o 
  -3  -4   5      539.09      495.85     14.89 o 
  -2  -4   5     6076.54     6321.42    121.65 o 
  -1  -4   5     5292.53     5891.68    120.93 o 
   0  -4   5      278.32      336.40     10.45 o 
   1  -4   5     3451.83     3862.62     62.81 o 
   2  -4   5    11897.49    14056.46    212.12 o 
   3  -4   5     4279.06     4911.95     96.87 o 
   4  -4   5       47.00       70.85      4.74 o 
   5  -4   5     7180.36     7516.42    137.42 o 
   6  -4   5     2299.85     2350.21     45.66 o 
   7  -4   5        1.81        2.61      3.53 o 
   8  -4   5     1646.87     1659.17     36.63 o 
   9  -4   5     1620.49     1588.20     36.28 o 
  10  -4   5      481.66      443.00     17.28 o 
  11  -4   5       45.32       28.54      8.13 o 
 -12  -3   5      793.98      883.47     36.63 o 
 -11  -3   5       24.92       24.14      9.98 o 
 -10  -3   5     1194.95     1229.52     44.25 o 
  -9  -3   5     1758.38     1799.86     58.03 o 
  -8  -3   5     1366.97     1295.90     43.74 o 
  -7  -3   5      608.93      617.12     21.71 o 
  -6  -3   5     3511.50     3465.24     86.70 o 
  -5  -3   5     5661.12     5450.76    116.18 o 
  -4  -3   5      132.06      104.69      5.88 o 
  -3  -3   5     4031.60     3926.20     99.48 o 
  -2  -3   5     8712.44     8401.13    172.35 o 
  -1  -3   5     2838.82     3012.86     57.80 o 
   0  -3   5     1536.81     1860.95     33.75 o 
   1  -3   5     8014.34     8823.10    139.99 o 
   2  -3   5     5574.28     6235.36     96.29 o 
   3  -3   5      535.80      556.68     10.30 o 
   4  -3   5      119.49      144.12      5.93 o 
   5  -3   5     4485.29     4591.56     83.38 o 
   6  -3   5     1890.22     1889.89     43.25 o 
   7  -3   5        4.40        8.14      4.72 o 
   8  -3   5     2993.56     2948.37     66.81 o 
   9  -3   5     1564.51     1555.06     39.16 o 
  10  -3   5       13.59        7.73      8.27 o 
  11  -3   5      356.67      363.79     17.45 o 
  12  -3   5      430.81      378.63     38.17 o 
 -12  -2   5       64.91       52.82     29.07 o 
 -11  -2   5        6.12      -11.19      9.78 o 
 -10  -2   5     1078.68     1138.45     41.66 o 
  -9  -2   5      243.15      260.25     17.24 o 
  -8  -2   5      139.74      127.33     12.16 o 
  -7  -2   5      255.54      250.03     12.98 o 
  -6  -2   5     1722.46     1618.85     34.30 o 
  -5  -2   5      399.71      376.48     13.87 o 
  -4  -2   5      717.72      717.31     15.64 o 
  -3  -2   5     4652.63     4848.44     85.08 o 
  -2  -2   5     3939.27     3858.30     68.67 o 
  -1  -2   5     1860.60     1942.83     36.06 o 
   0  -2   5     5270.61     5936.84     89.41 o 
   1  -2   5     6876.36     7999.59    126.92 o 
   2  -2   5      727.26      789.45     14.56 o 
   3  -2   5     1070.30     1238.59     22.00 o 
   4  -2   5      432.06      495.38     10.78 o 
   5  -2   5       39.48       45.78      3.79 o 
   6  -2   5      210.85      235.29      9.80 o 
   7  -2   5       60.95       59.80      7.11 o 
   8  -2   5      809.07      813.99     25.53 o 
   9  -2   5      423.30      412.95     15.50 o 
  10  -2   5      402.23      395.02     15.87 o 
  11  -2   5      511.97      493.14     18.89 o 
  12  -2   5       40.32       28.56      9.30 o 
 -12  -1   5       66.73       72.77     21.77 o 
 -11  -1   5       87.77       85.65     12.38 o 
 -10  -1   5      201.38      204.13     20.20 o 
  -9  -1   5        5.49        1.43      9.13 o 
  -8  -1   5      912.53      877.29     32.45 o 
  -7  -1   5      476.25      461.79     16.09 o 
  -6  -1   5      330.95      332.39      9.99 o 
  -5  -1   5     1442.23     1419.36     24.29 o 
  -4  -1   5      620.82      598.41     12.90 o 
  -3  -1   5        6.34       21.12      4.55 o 
  -2  -1   5       94.94       68.83      4.19 o 
  -1  -1   5     3395.39     3569.43     63.50 o 
   0  -1   5      700.95      784.99     14.74 o 
   1  -1   5     1025.68     1157.51     23.96 o 
   2  -1   5      337.97      337.45      8.04 o 
   3  -1   5     2894.98     3330.90     51.72 o 
   4  -1   5       16.63       20.56      1.91 o 
   5  -1   5     2615.43     2710.60     49.30 o 
   6  -1   5     1584.82     1699.12     52.48 o 
   7  -1   5        2.87        5.28      6.89 o 
   8  -1   5      738.29      700.71     22.84 o 
   9  -1   5      415.53      428.83     18.31 o 
  10  -1   5      213.56      226.11     12.14 o 
  11  -1   5       40.69       35.63      7.40 o 
  12  -1   5      188.41      197.49     15.49 o 
  13  -1   5      170.92      191.56     17.81 o 
 -12   0   5      410.27      458.70     41.10 o 
 -11   0   5        0.08       -7.76      9.36 o 
 -10   0   5      579.95      595.73     23.64 o 
  -9   0   5      235.45      254.99     13.74 o 
  -8   0   5      563.98      567.44     23.89 o 
  -7   0   5       59.54       63.07      5.25 o 
  -6   0   5     2469.40     2388.74     41.78 o 
  -5   0   5     3632.91     3395.83     50.54 o 
  -4   0   5     1865.22     1846.62     30.43 o 
  -3   0   5     3978.16     3561.29     53.32 o 
  -2   0   5     5997.08     5269.55     77.17 o 
  -1   0   5     7456.31     7450.99    120.48 o 
   0   0   5     2915.51     2950.64     69.80 o 
   1   0   5     2116.36     2021.75     40.20 o 
   2   0   5    11203.44    12470.06    235.99 o 
   3   0   5      780.33      821.65     14.29 o 
   4   0   5       75.87       52.08      2.80 o 
   5   0   5    12852.35    13122.48    214.28 o 
   6   0   5     2689.64     2779.97     60.12 o 
   7   0   5       11.72       13.38      3.82 o 
   8   0   5     3529.98     3635.51     98.28 o 
   9   0   5     4821.35     4823.57    107.37 o 
  10   0   5      242.38      270.04     12.13 o 
  11   0   5      668.57      656.83     19.04 o 
  12   0   5     1226.30     1291.74     41.71 o 
  13   0   5      129.13      137.34     14.04 o 
 -12   1   5      736.15      869.53     71.41 o 
 -11   1   5       17.94       24.32      9.57 o 
 -10   1   5      973.21     1100.57     36.97 o 
  -9   1   5     2035.62     2234.87     52.16 o 
  -8   1   5       49.35       46.41      5.93 o 
  -7   1   5     1048.58     1053.29     22.63 o 
  -6   1   5     5884.92     5799.34     89.92 o 
  -5   1   5     2693.79     2583.95     41.72 o 
  -4   1   5      121.01      133.22      5.82 o 
  -3   1   5     6285.51     5838.88     87.03 o 
  -2   1   5    13787.79    12696.18    208.16 o 
  -1   1   5     2416.25     2217.25     40.53 o 
   0   1   5     5735.37     5626.20    118.59 o 
   1   1   5     9813.02     9532.26    235.50 o 
   2   1   5     8560.73     8650.46    221.39 o 
   3   1   5       18.28       13.34      2.49 o 
   4   1   5     6192.30     6373.11     99.98 o 
   5   1   5     5471.91     5368.21     83.49 o 
   6   1   5     1494.55     1433.35     30.22 o 
   7   1   5     1864.39     1839.95     38.29 o 
   8   1   5     1912.01     1841.62     42.93 o 
   9   1   5     3033.50     3045.56     85.31 o 
  10   1   5       18.76       18.77      6.97 o 
  11   1   5      889.71      932.42     24.80 o 
  12   1   5      516.59      506.73     17.42 o 
  13   1   5       56.11       48.67     13.80 o 
 -11   2   5       40.56       60.37     19.47 o 
 -10   2   5      574.35      634.71     23.94 o 
  -9   2   5      745.05      805.92     24.11 o 
  -8   2   5        0.74       -2.06      6.09 o 
  -7   2   5     2280.95     2358.63     49.73 o 
  -6   2   5     2982.12     2940.82     50.33 o 
  -5   2   5        6.05        6.04      2.98 o 
  -4   2   5      950.13      927.39     16.64 o 
  -3   2   5      548.56      478.63      9.29 o 
  -2   2   5     3155.91     2885.10     49.47 o 
  -1   2   5      956.15      894.15     17.10 o 
   0   2   5      162.56      110.66      6.37 o 
   1   2   5     7910.04     7489.67    148.51 o 
   2   2   5     2045.96     1969.81     88.43 o 
   3   2   5      133.11      122.61      4.63 o 
   4   2   5     3077.37     3022.94     60.74 o 
   5   2   5     1422.72     1379.59     23.67 o 
   6   2   5       51.49       50.55      3.67 o 
   7   2   5      490.04      474.71     13.56 o 
   8   2   5     2123.65     2113.91     43.80 o 
   9   2   5       20.04       26.60      5.69 o 
  10   2   5        2.87       -4.28      4.99 o 
  11   2   5      987.95     1019.73     28.65 o 
  12   2   5       14.41        8.66      6.93 o 
  13   2   5       10.50        0.47      7.98 o 
 -11   3   5        3.39       15.49     19.52 o 
 -10   3   5       21.25       25.13      6.78 o 
  -9   3   5        3.37        0.11      5.71 o 
  -8   3   5      146.77      149.17      9.97 o 
  -7   3   5      817.00      893.80     24.32 o 
  -6   3   5      123.78      126.37      8.16 o 
  -5   3   5     1115.86     1081.19     24.83 o 
  -4   3   5     1675.27     1574.70     29.24 o 
  -3   3   5      161.79      161.07      5.75 o 
  -2   3   5      835.18      784.47     14.87 o 
  -1   3   5     1582.85     1529.58     29.36 o 
   0   3   5      114.09      136.81      5.77 o 
   1   3   5      646.38      623.91     18.44 o 
   2   3   5     1821.46     1803.99     33.97 o 
   3   3   5     1728.44     1732.16     38.94 o 
   4   3   5        5.12        6.91      2.15 o 
   5   3   5     2008.47     1945.07     34.94 o 
   6   3   5     2046.43     1887.10     33.67 o 
   7   3   5      163.73      155.28      6.15 o 
   8   3   5      466.23      466.28     15.91 o 
   9   3   5      628.19      629.29     19.35 o 
  10   3   5        1.95        1.01      4.93 o 
  11   3   5        0.99        5.61      9.60 o 
  12   3   5       52.73       38.48      8.11 o 
  13   3   5      643.67      682.38     42.89 o 
  14   3   5      132.31       96.30     23.62 o 
 -11   4   5        1.40      -17.40     10.26 o 
 -10   4   5      539.58      615.90     24.43 o 
  -9   4   5     1018.66     1098.54     29.48 o 
  -8   4   5       10.01        5.46      5.27 o 
  -7   4   5      178.10      178.60     11.40 o 
  -6   4   5     2818.28     2779.51     64.14 o 
  -5   4   5      285.56      285.93     12.77 o 
  -4   4   5      942.72      928.21     22.36 o 
  -3   4   5     3783.16     3771.57     69.46 o 
  -2   4   5     3471.25     3046.56     53.79 o 
  -1   4   5     1398.71     1349.17     23.36 o 
   0   4   5     2998.99     2714.59     56.53 o 
   1   4   5     7652.46     6955.23    134.32 o 
   2   4   5     5583.72     5078.29     93.32 o 
   3   4   5      407.12      455.22     11.21 o 
   4   4   5     3903.45     3653.67     69.03 o 
   5   4   5     6131.69     5729.81    103.67 o 
   6   4   5     1193.81     1099.27     23.02 o 
   7   4   5      700.60      632.87     15.32 o 
   8   4   5     3528.31     3332.40     61.15 o 
   9   4   5     2636.66     2563.57     53.66 o 
  10   4   5       13.10        8.80     12.57 o 
  11   4   5     1346.09     1360.05     44.98 o 
  12   4   5      816.00      855.03     29.42 o 
  13   4   5      143.51      131.46     16.52 o 
  14   4   5       20.07       24.53     11.85 o 
 -10   5   5      994.05     1110.49     40.91 o 
  -9   5   5     1327.18     1479.89     42.52 o 
  -8   5   5        0.35        1.18      6.69 o 
  -7   5   5     1738.54     1848.14     48.27 o 
  -6   5   5     2313.60     2480.01     57.46 o 
  -5   5   5     1425.86     1483.07     40.17 o 
  -4   5   5       36.43       29.88      4.02 o 
  -3   5   5     3046.63     2919.42     59.22 o 
  -2   5   5    12903.52    12879.13    227.33 o 
  -1   5   5        1.05        6.51      2.19 o 
   0   5   5     5139.19     4849.72     82.79 o 
   1   5   5    16433.24    15465.14    257.12 o 
   2   5   5     6236.20     5722.77    108.59 o 
   3   5   5      604.24      590.37     14.44 o 
   4   5   5     8543.61     7883.56    148.66 o 
   5   5   5     4476.64     4258.94     77.85 o 
   6   5   5        8.47       13.75      3.13 o 
   7   5   5      462.76      450.52     11.38 o 
   8   5   5     3875.18     3694.77     78.16 o 
   9   5   5     1791.26     1708.22     45.10 o 
  10   5   5        1.07        5.41      5.59 o 
  11   5   5     2737.63     2838.75     75.44 o 
  12   5   5     1074.56     1171.55     38.15 o 
  13   5   5       21.30       18.57      8.40 o 
  14   5   5      380.63      358.57     25.38 o 
 -10   6   5      471.53      503.83     25.68 o 
  -9   6   5      300.53      318.83     21.19 o 
  -8   6   5       75.47       77.00      9.76 o 
  -7   6   5     2101.61     2235.14     56.92 o 
  -6   6   5     1144.36     1210.56     36.85 o 
  -5   6   5       58.53       52.94      7.12 o 
  -4   6   5     1885.79     1825.32     44.06 o 
  -3   6   5      951.84      837.44     20.82 o 
  -2   6   5     1019.71      960.53     22.64 o 
  -1   6   5        5.48        8.33      2.94 o 
   0   6   5     4171.08     3982.45     78.92 o 
   1   6   5     4008.47     3807.84     69.41 o 
   2   6   5     3868.22     3734.14     68.47 o 
   3   6   5     3027.20     3015.88     59.55 o 
   4   6   5     3980.18     3521.45     67.81 o 
   5   6   5      823.30      803.01     17.45 o 
   6   6   5      583.53      576.47     14.51 o 
   7   6   5     1355.98     1264.05     25.28 o 
   8   6   5      910.22      862.92     29.99 o 
   9   6   5       69.71       57.76      7.49 o 
  10   6   5      206.06      215.66     12.50 o 
  11   6   5      432.48      464.29     18.38 o 
  12   6   5       54.90       45.36      8.32 o 
  13   6   5        3.00       -7.46     10.87 o 
  14   6   5      290.08      275.38     23.17 o 
  -9   7   5        6.21        7.57     12.73 o 
  -8   7   5       15.58       10.01      8.85 o 
  -7   7   5      280.12      280.05     15.47 o 
  -6   7   5       82.79       73.30      9.01 o 
  -5   7   5      127.09      111.98      9.69 o 
  -4   7   5      823.88      787.90     22.66 o 
  -3   7   5      250.22      220.98      9.92 o 
  -2   7   5     1961.35     1977.73     54.56 o 
  -1   7   5      912.25      850.89     20.60 o 
   0   7   5        1.50       13.19      4.76 o 
   1   7   5      732.45      629.56     16.10 o 
   2   7   5       89.17      108.59      5.87 o 
   3   7   5        0.49       -4.18      3.58 o 
   4   7   5      280.09      298.04      9.76 o 
   5   7   5       19.92       35.74      4.16 o 
   6   7   5     1370.32     1242.74     25.36 o 
   7   7   5      175.33      194.07      9.09 o 
   8   7   5      295.67      306.83     14.08 o 
   9   7   5     1333.18     1243.38     38.32 o 
  10   7   5      185.84      179.13     13.24 o 
  11   7   5      187.92      198.54     12.54 o 
  12   7   5      222.20      233.98     18.01 o 
  13   7   5      223.43      218.27     13.98 o 
  14   7   5        0.95       12.80     19.49 o 
  -9   8   5      618.56      618.68     39.99 o 
  -8   8   5       39.67       35.31      8.25 o 
  -7   8   5      421.80      430.08     26.30 o 
  -6   8   5     1096.73     1126.80     39.05 o 
  -5   8   5      241.97      219.70     13.33 o 
  -4   8   5       95.72       82.44      8.62 o 
  -3   8   5      489.78      507.66     18.77 o 
  -2   8   5     3483.94     3426.21     85.63 o 
  -1   8   5     1140.49     1135.52     32.56 o 
   0   8   5     1778.29     1752.31     46.34 o 
   1   8   5     5613.65     5463.80    161.67 o 
   2   8   5     2053.59     1902.41     43.71 o 
   3   8   5     1504.92     1503.91     33.06 o 
   4   8   5     2195.62     2021.78     49.45 o 
   5   8   5     1805.95     1638.55     34.34 o 
   6   8   5      145.12      162.08     12.18 o 
   7   8   5      515.04      494.71     16.69 o 
   8   8   5     3073.08     2773.99     64.45 o 
   9   8   5      896.58      964.78     37.44 o 
  10   8   5        6.10        6.95      6.21 o 
  11   8   5     1304.33     1376.14     37.17 o 
  12   8   5      541.49      583.20     21.86 o 
  13   8   5      192.44      188.70     16.16 o 
  14   8   5      146.72      139.34     20.35 o 
  -8   9   5        3.41       -2.38      8.34 o 
  -7   9   5     1450.69     1521.98     42.90 o 
  -6   9   5     2184.48     2234.67     64.81 o 
  -5   9   5       77.43       64.30      8.47 o 
  -4   9   5     1038.96     1050.78     32.46 o 
  -3   9   5     4229.79     4189.20    104.86 o 
  -2   9   5      899.48      920.69     28.27 o 
  -1   9   5        4.35       -3.92     10.84 o 
   0   9   5     3309.36     3125.37     78.80 o 
   1   9   5     4122.07     4014.99     99.08 o 
   2   9   5     3355.02     3063.74     98.75 o 
   3   9   5     2043.55     1956.13     49.60 o 
   4   9   5     6921.53     6636.06    127.84 o 
   5   9   5     3058.78     2751.78     69.18 o 
   6   9   5      493.50      463.71     15.70 o 
   7   9   5     2426.34     2372.39     55.79 o 
   8   9   5     3073.02     2874.37     66.64 o 
   9   9   5      494.71      505.06     24.92 o 
  10   9   5      589.68      565.97     27.82 o 
  11   9   5     1056.23     1077.62     34.90 o 
  12   9   5     1256.99     1393.37     52.54 o 
  13   9   5      129.03      157.66     21.05 o 
  -8  10   5       66.46       50.68     14.66 o 
  -7  10   5      667.83      672.78     31.73 o 
  -6  10   5     1049.79      994.49     33.01 o 
  -5  10   5       21.24       12.00      6.12 o 
  -4  10   5     1834.64     1803.55     59.95 o 
  -3  10   5     2555.88     2530.60     66.47 o 
  -2  10   5      103.16      106.08     13.35 o 
  -1  10   5      820.12      805.38     29.32 o 
   0  10   5     2008.69     1929.85     59.81 o 
   1  10   5     1599.23     1531.17     53.34 o 
   2  10   5       17.70       25.66      8.41 o 
   3  10   5     1388.98     1301.83     41.51 o 
   4  10   5     2390.33     2454.49     91.05 o 
   5  10   5      143.06      165.03      8.87 o 
   6  10   5      577.96      589.88     18.31 o 
   7  10   5     1490.90     1513.08     41.84 o 
   8  10   5      558.39      562.15     21.12 o 
   9  10   5      107.90      127.79     10.38 o 
  10  10   5      151.50      131.54     24.29 o 
  11  10   5      100.90      107.83     11.29 o 
  12  10   5      147.51      136.96     16.17 o 
  13  10   5        1.03       -9.24     10.70 o 
  -7  11   5        0.87       14.50     11.51 o 
  -6  11   5        3.47        9.87      6.70 o 
  -5  11   5        6.88        7.41      8.14 o 
  -4  11   5      131.37      119.12      9.80 o 
  -3  11   5      415.07      394.68     17.20 o 
  -2  11   5       66.39       62.26      7.44 o 
  -1  11   5      326.50      307.87     29.21 o 
   1  11   5       18.10       21.73     10.37 o 
   2  11   5      344.80      300.48     15.57 o 
   3  11   5      286.21      214.95     17.64 o 
   4  11   5       16.35       32.45      9.26 o 
   5  11   5      211.80      217.42     18.46 o 
   6  11   5      297.36      285.49     16.40 o 
   7  11   5      574.36      559.70     20.56 o 
   8  11   5       82.55       86.71      8.68 o 
   9  11   5      871.33      819.16     27.43 o 
  10  11   5      110.15       86.91     12.17 o 
  11  11   5      161.90      155.41     18.17 o 
  12  11   5      406.47      425.25     25.08 o 
  13  11   5        0.30        4.22     10.08 o 
  -6  12   5     1064.13     1087.65     61.00 o 
  -5  12   5       42.95        8.61      9.00 o 
  -4  12   5      140.69      115.46     18.76 o 
  -3  12   5      603.80      545.05     39.07 o 
  -2  12   5      301.88      309.60     22.21 o 
   0  12   5     1216.16     1156.51     50.01 o 
   1  12   5     1481.13     1390.33     57.27 o 
   2  12   5     1322.30     1269.76     53.69 o 
   3  12   5     1109.85     1058.58     47.17 o 
   4  12   5     2418.18     2410.96     92.03 o 
   5  12   5      789.87      781.28     38.93 o 
   6  12   5       29.81       13.53     10.44 o 
   7  12   5      623.89      604.43     34.00 o 
   8  12   5      766.78      767.65     27.53 o 
   9  12   5      417.97      409.00     18.19 o 
  10  12   5       24.92       17.81      7.18 o 
  11  12   5      886.37      957.17     39.15 o 
  12  12   5     1015.26     1142.50     44.97 o 
  -5  13   5        6.55       24.50     14.26 o 
  -4  13   5      648.21      561.44     34.29 o 
  -3  13   5     1818.94     1815.62     83.82 o 
  -2  13   5       41.22       32.62      9.33 o 
  -1  13   5      388.41      364.24     63.87 o 
   0  13   5     1507.94     1616.88     98.52 o 
   1  13   5      916.76      848.44     40.13 o 
   2  13   5      251.53      228.98     19.76 o 
   3  13   5      527.80      546.02     31.83 o 
   4  13   5     4571.22     4708.30    170.42 o 
   5  13   5      548.17      479.22     30.86 o 
   6  13   5      254.48      216.79     20.92 o 
   7  13   5     2662.76     2852.61    109.07 o 
   8  13   5      633.82      577.99     35.32 o 
   9  13   5        4.95        9.47      8.09 o 
  10  13   5      580.45      597.62     23.25 o 
  11  13   5      721.38      809.90     34.94 o 
  12  13   5      235.27      255.29     25.83 o 
  -4  14   5      932.62      939.02     48.58 o 
  -3  14   5     1512.39     1393.87     71.30 o 
  -2  14   5       15.20       16.85     10.09 o 
  -1  14   5     1845.73     1758.80     72.79 o 
   0  14   5     1449.56     1351.81     63.62 o 
   1  14   5      258.00      245.57     20.57 o 
   2  14   5      289.79      262.37     21.87 o 
   3  14   5      533.83      532.18     31.55 o 
   4  14   5      604.96      642.50     36.05 o 
   5  14   5      648.16      600.66     35.29 o 
   6  14   5      458.09      476.64     31.73 o 
   7  14   5     1168.30     1279.79     58.11 o 
   8  14   5     1169.79     1345.04     60.93 o 
   9  14   5      301.51      297.76     25.95 o 
  10  14   5      760.19      821.39     44.60 o 
  11  14   5      380.93      399.04     33.28 o 
  -3  15   5        7.82       79.48     44.00 o 
  -2  15   5        8.35        6.00     10.37 o 
  -1  15   5      527.92      495.66     30.52 o 
   0  15   5      374.06      335.40     54.99 o 
   1  15   5        9.68        6.20     12.97 o 
   2  15   5     1129.74     1109.56     50.98 o 
   3  15   5      276.49      272.36     23.10 o 
   4  15   5      412.16      453.17     29.73 o 
   5  15   5      166.66      161.63     19.08 o 
   6  15   5       77.28       83.97     15.45 o 
   7  15   5       10.49       -1.12     11.46 o 
   8  15   5       12.05        5.18     12.82 o 
   9  15   5      320.94      318.53     27.58 o 
  10  15   5       13.83       -6.06     14.66 o 
  -1  16   5       81.36       88.47     45.15 o 
   0  16   5       58.30       97.57     43.85 o 
   1  16   5      224.66      214.28     21.41 o 
   2  16   5       44.18       40.13     12.85 o 
   3  16   5        3.40        1.77     14.44 o 
   4  16   5      629.40      626.81     71.22 o 
   5  16   5      513.26      522.71     78.11 o 
   6  16   5       38.80       37.83     14.06 o 
   7  16   5      451.05      519.71     34.51 o 
   8  16   5      664.57      653.19     59.56 o 
   9  16   5        3.60       12.85     14.87 o 
   2  17   5        5.32        6.73     11.92 o 
   3  17   5      669.83      723.82     83.86 o 
   4  17   5     1139.93     1229.94    117.40 o 
   5  17   5      317.46      350.03     50.51 o 
   6  17   5      419.96      452.84     58.55 o 
   7  17   5     1483.67     1493.64     81.02 o 
  -5 -14   6      892.89      890.63     66.71 o 
  -4 -14   6       17.04       13.58      9.62 o 
  -3 -14   6      112.56      112.94     47.13 o 
  -2 -14   6      388.05      356.53     27.39 o 
  -1 -14   6       27.91       15.18     11.37 o 
   0 -14   6       26.41       12.86     11.73 o 
   1 -14   6       76.95       76.24     17.90 o 
  -7 -13   6      124.99       97.21     12.88 o 
  -6 -13   6        1.15       -0.05      7.55 o 
  -5 -13   6        3.45        6.25      8.21 o 
  -4 -13   6       39.56       33.10      9.20 o 
  -3 -13   6      647.91      642.26     25.99 o 
  -2 -13   6       66.06       77.96     15.08 o 
  -1 -13   6      317.60      283.79     24.88 o 
   0 -13   6     1374.36     1295.81     58.55 o 
   1 -13   6      145.02      148.48     18.53 o 
   2 -13   6      195.89      166.38     20.58 o 
   3 -13   6      307.49      284.12     37.19 o 
  -8 -12   6     1289.85     1432.49    136.66 o 
  -7 -12   6     1099.79     1094.35     55.87 o 
  -6 -12   6       82.38       78.48     14.28 o 
  -5 -12   6     1465.94     1497.09    101.32 o 
  -4 -12   6      982.65      997.74     35.35 o 
  -3 -12   6      198.02      205.04     15.10 o 
  -2 -12   6       94.79       76.95     14.69 o 
  -1 -12   6     1782.48     1865.73     73.24 o 
   0 -12   6     1920.29     1946.77     75.40 o 
   1 -12   6       80.46       74.71     14.13 o 
   2 -12   6     2141.03     2046.19     78.08 o 
   3 -12   6     1668.61     1665.49     69.96 o 
   4 -12   6       80.21       56.35     20.66 o 
  -9 -11   6      264.63      249.17     24.91 o 
  -8 -11   6      988.92      910.51     67.06 o 
  -7 -11   6      348.99      329.12     25.03 o 
  -6 -11   6      190.48      152.81     14.21 o 
  -5 -11   6     1743.23     1727.75     57.14 o 
  -4 -11   6     1097.20     1106.88     76.26 o 
  -3 -11   6        0.50        5.31      6.67 o 
  -2 -11   6      859.55      867.10     30.32 o 
  -1 -11   6     1145.73     1249.77     52.72 o 
   0 -11   6      412.33      416.75     26.83 o 
   1 -11   6        9.04       -6.04      9.13 o 
   2 -11   6      892.97      901.77     41.73 o 
   3 -11   6     1918.57     1969.39     79.09 o 
   4 -11   6       41.10       29.18     11.97 o 
   5 -11   6      924.91      839.97     42.16 o 
   6 -11   6      689.70      592.04     50.99 o 
 -10 -10   6       86.84       47.67     19.23 o 
  -9 -10   6      281.08      271.31     24.38 o 
  -8 -10   6      177.59      213.35     32.12 o 
  -7 -10   6        3.00        4.37      8.60 o 
  -6 -10   6      145.00      137.77     15.42 o 
  -5 -10   6     1257.29     1327.41     54.21 o 
  -4 -10   6      299.75      304.73     19.25 o 
  -3 -10   6      341.53      348.09     17.43 o 
  -2 -10   6     1430.37     1576.75     47.60 o 
  -1 -10   6       62.15       50.99      7.23 o 
   0 -10   6      340.97      339.21     23.56 o 
   1 -10   6      276.69      270.94     21.10 o 
   2 -10   6       40.99       28.07     10.37 o 
   3 -10   6       33.35       15.84      8.85 o 
   4 -10   6       97.14       94.91     15.37 o 
   5 -10   6      255.32      254.35     22.90 o 
   6 -10   6      144.94      101.93     21.93 o 
   7 -10   6      129.17       92.56     25.42 o 
 -10  -9   6      161.70      148.85     15.87 o 
  -9  -9   6       26.72       15.19      8.03 o 
  -8  -9   6      523.80      492.25     44.59 o 
  -7  -9   6      713.57      662.02     51.75 o 
  -6  -9   6       48.41       38.70      9.99 o 
  -5  -9   6       89.64       90.90     12.10 o 
  -4  -9   6      277.16      297.34     16.21 o 
  -3  -9   6      250.73      268.68     14.60 o 
  -2  -9   6       19.46       20.62      6.00 o 
  -1  -9   6     1111.23     1091.94     34.47 o 
   0  -9   6     1277.06     1369.99     54.48 o 
   1  -9   6       29.34       37.17      9.58 o 
   2  -9   6     1004.89     1055.21     44.89 o 
   3  -9   6     1210.29     1234.60     42.27 o 
   4  -9   6       97.41      107.05     12.02 o 
   5  -9   6      211.34      221.08     21.98 o 
   6  -9   6      198.75      143.71     25.40 o 
   7  -9   6      312.33      330.55     47.09 o 
   8  -9   6      270.54      326.00     74.21 o 
 -11  -8   6      126.05      126.49     18.67 o 
 -10  -8   6       19.69       11.00     10.27 o 
  -9  -8   6       95.10      104.43     23.02 o 
  -8  -8   6     1142.92     1090.92     52.86 o 
  -7  -8   6     1672.86     1605.09     61.08 o 
  -6  -8   6       98.61       89.48     11.96 o 
  -5  -8   6     3695.23     3666.48    123.43 o 
  -4  -8   6     1223.37     1330.54     41.23 o 
  -3  -8   6      138.22      119.25     10.27 o 
  -2  -8   6     1268.71     1339.25     45.41 o 
  -1  -8   6     2567.81     2679.22     73.69 o 
   0  -8   6     2095.83     2257.94     68.20 o 
   1  -8   6        1.79        3.67      5.90 o 
   2  -8   6     4534.40     4807.87    134.62 o 
   3  -8   6     5407.52     5497.46    181.20 o 
   4  -8   6      141.04      154.72     13.37 o 
   5  -8   6     2223.45     2182.39     71.64 o 
   6  -8   6     3145.55     3093.55     88.16 o 
   7  -8   6      364.33      357.40     42.51 o 
   8  -8   6      171.00      143.38     16.07 o 
   9  -8   6      555.45      515.17     29.78 o 
 -11  -7   6      171.69      184.26     19.82 o 
 -10  -7   6       90.83       82.68     19.63 o 
  -9  -7   6      915.20      877.61     58.21 o 
  -8  -7   6     1463.58     1369.05     55.48 o 
  -7  -7   6      228.55      169.00     26.29 o 
  -6  -7   6      640.53      617.91     33.82 o 
  -5  -7   6     3948.26     3835.41    192.45 o 
  -4  -7   6     1973.79     1997.27     57.38 o 
  -3  -7   6      298.72      261.77     14.17 o 
  -2  -7   6     3132.80     3351.18     80.57 o 
  -1  -7   6     3423.77     3831.22    108.43 o 
   0  -7   6      158.77      170.79      9.78 o 
   1  -7   6      317.05      343.72     13.94 o 
   2  -7   6     2590.86     2767.70     68.66 o 
   3  -7   6     2144.43     2240.65     79.67 o 
   4  -7   6      259.52      261.39     14.62 o 
   5  -7   6     2618.49     2621.27     74.88 o 
   6  -7   6     2526.83     2522.47     73.26 o 
   7  -7   6      165.73      161.31     15.43 o 
   8  -7   6      856.15      802.40     31.46 o 
   9  -7   6      731.46      700.05     35.19 o 
 -11  -6   6       24.21       27.54     12.02 o 
 -10  -6   6      300.00      306.85     23.51 o 
  -9  -6   6      695.70      612.44     32.33 o 
  -8  -6   6      376.80      357.23     23.23 o 
  -7  -6   6      261.72      245.95     19.39 o 
  -6  -6   6      293.61      275.84     18.33 o 
  -5  -6   6      540.05      579.71     26.81 o 
  -4  -6   6      594.49      551.18     18.16 o 
  -3  -6   6       15.05       11.01      6.03 o 
  -2  -6   6     2369.77     2507.70     73.10 o 
  -1  -6   6     1134.10     1135.81     29.79 o 
   0  -6   6       52.42       66.06      5.02 o 
   1  -6   6     5367.16     5620.94    131.95 o 
   2  -6   6      149.72      163.35     10.84 o 
   3  -6   6       32.94       49.77      5.34 o 
   4  -6   6      477.17      490.95     15.77 o 
   5  -6   6      172.83      191.99     11.95 o 
   6  -6   6      183.39      189.23      9.57 o 
   7  -6   6        1.84        2.42      4.57 o 
   8  -6   6      768.79      702.92     24.54 o 
   9  -6   6      311.29      277.39     15.69 o 
  10  -6   6       52.11       45.88      8.61 o 
 -11  -5   6       21.10       28.72     14.55 o 
 -10  -5   6      394.81      439.84     30.87 o 
  -9  -5   6       46.44       31.51     10.93 o 
  -8  -5   6      204.59      209.81     18.68 o 
  -7  -5   6     1393.51     1316.54     41.88 o 
  -6  -5   6       40.45       24.17      7.23 o 
  -5  -5   6      897.18      892.18     26.62 o 
  -4  -5   6     1150.71     1089.29     47.63 o 
  -3  -5   6       28.67       14.31      4.74 o 
  -2  -5   6     1271.20     1296.87     39.20 o 
  -1  -5   6      723.66      772.06     19.86 o 
   0  -5   6      190.62      215.76      8.77 o 
   1  -5   6      531.12      624.53     14.41 o 
   2  -5   6      127.37      166.10      6.76 o 
   3  -5   6     3562.80     3883.87     65.42 o 
   4  -5   6      299.28      312.37      9.74 o 
   5  -5   6     1334.60     1405.74     29.13 o 
   6  -5   6     1310.21     1312.80     28.18 o 
   7  -5   6      227.88      230.28      9.46 o 
   8  -5   6        0.17       -1.97      6.04 o 
   9  -5   6       34.86       13.85      5.87 o 
  10  -5   6      628.60      564.56     20.74 o 
  11  -5   6      407.28      400.58     23.23 o 
 -12  -4   6      421.84      511.42     27.20 o 
 -11  -4   6      211.83      227.67     18.38 o 
 -10  -4   6      121.25      105.51     20.63 o 
  -9  -4   6      242.90      235.23     17.29 o 
  -8  -4   6      753.04      820.27     69.26 o 
  -7  -4   6      361.59      339.47     16.97 o 
  -6  -4   6       33.84       41.68      6.38 o 
  -5  -4   6     3391.14     3440.21     83.98 o 
  -4  -4   6     3607.18     3496.51     84.83 o 
  -3  -4   6      132.08      118.98      5.99 o 
  -2  -4   6     7645.03     7837.27    161.12 o 
  -1  -4   6     6409.87     6927.00    142.14 o 
   0  -4   6      355.28      413.99     12.45 o 
   1  -4   6     1304.41     1376.29     24.23 o 
   2  -4   6     4053.86     4627.67     82.04 o 
   3  -4   6     3731.42     4022.15     82.70 o 
   4  -4   6        2.72        7.86      3.39 o 
   5  -4   6     3959.27     4165.73     80.13 o 
   6  -4   6     3075.43     3131.22     62.06 o 
   7  -4   6     1238.98     1192.58     29.96 o 
   8  -4   6     1049.76     1004.56     24.64 o 
   9  -4   6     1588.44     1500.86     34.60 o 
  10  -4   6      677.96      604.55     24.40 o 
  11  -4   6        9.59        1.56      6.04 o 
 -12  -3   6      994.88     1143.41     43.92 o 
 -11  -3   6      195.22      204.47     19.20 o 
 -10  -3   6      265.58      271.56     20.38 o 
  -9  -3   6     2228.11     2246.51     70.43 o 
  -8  -3   6      925.79      968.47     35.54 o 
  -7  -3   6       23.17       24.36      6.25 o 
  -6  -3   6     1171.34     1188.30     29.98 o 
  -5  -3   6     3567.19     3452.12     75.36 o 
  -4  -3   6     2962.48     2950.16     65.12 o 
  -3  -3   6      815.11      819.31     18.74 o 
  -2  -3   6    11673.65    12031.63    245.83 o 
  -1  -3   6     9102.82     9830.40    182.63 o 
   0  -3   6      111.22      159.23      5.25 o 
   1  -3   6     5374.43     5748.37     97.37 o 
   2  -3   6     7233.10     7674.97    114.77 o 
   3  -3   6      993.13     1071.02     27.03 o 
   4  -3   6      941.24      975.43     24.64 o 
   5  -3   6     3384.00     3488.27     67.99 o 
   6  -3   6     3248.56     3395.04     73.81 o 
   7  -3   6      105.60       94.14      8.19 o 
   8  -3   6     1308.18     1292.03     36.59 o 
   9  -3   6     3429.69     3337.94     75.78 o 
  10  -3   6      262.33      262.90     13.54 o 
  11  -3   6      329.34      286.29     15.80 o 
  12  -3   6      275.47      221.82     24.56 o 
 -12  -2   6      101.13      120.17     19.41 o 
 -11  -2   6       23.51       26.52     10.63 o 
 -10  -2   6      209.59      193.70     16.54 o 
  -9  -2   6      752.56      758.20     31.07 o 
  -8  -2   6      731.71      739.48     29.51 o 
  -7  -2   6     1059.93     1027.27     31.26 o 
  -6  -2   6      789.76      783.43     24.99 o 
  -5  -2   6      900.55      912.24     21.43 o 
  -4  -2   6       17.39        6.70      3.65 o 
  -3  -2   6      366.60      334.76      9.54 o 
  -2  -2   6     3678.58     3573.56     68.53 o 
  -1  -2   6     1120.40     1148.66     22.01 o 
   0  -2   6      197.71      210.62      5.57 o 
   1  -2   6     3106.04     3307.91     50.97 o 
   2  -2   6     2389.52     2556.83     42.48 o 
   3  -2   6       75.47       71.50      4.23 o 
   4  -2   6     1355.42     1393.40     25.55 o 
   5  -2   6     1200.54     1221.86     26.57 o 
   6  -2   6        2.32        1.93      3.70 o 
   7  -2   6      173.30      180.55     12.62 o 
   8  -2   6      618.58      561.94     20.03 o 
   9  -2   6      847.74      815.89     31.60 o 
  10  -2   6        4.95        8.00      5.89 o 
  11  -2   6      417.70      369.13     16.22 o 
  12  -2   6      336.21      290.45     17.91 o 
 -12  -1   6       23.10       17.25     18.24 o 
 -11  -1   6       36.15       59.57     20.72 o 
 -10  -1   6       37.91       33.71     11.53 o 
  -9  -1   6        1.15       -4.53      6.39 o 
  -8  -1   6       23.91       26.60      6.59 o 
  -7  -1   6      264.46      255.14     13.16 o 
  -6  -1   6      520.59      521.20     16.41 o 
  -5  -1   6      285.27      266.94      8.78 o 
  -4  -1   6     1197.55     1179.34     27.23 o 
  -3  -1   6      265.46      301.88      7.38 o 
  -2  -1   6      732.32      728.01     14.40 o 
  -1  -1   6     3046.57     3198.51     59.74 o 
   0  -1   6      783.64      871.83     15.52 o 
   1  -1   6      323.40      397.70      9.13 o 
   2  -1   6      172.18      195.05      5.98 o 
   3  -1   6      720.96      790.79     14.17 o 
   4  -1   6     2066.78     2242.23     34.52 o 
   5  -1   6     1218.75     1266.34     25.12 o 
   6  -1   6     4211.27     4086.40     86.83 o 
   7  -1   6      792.99      785.67     24.13 o 
   8  -1   6      244.21      241.46     12.54 o 
   9  -1   6      675.64      633.88     22.47 o 
  10  -1   6       47.81       35.48      8.96 o 
  11  -1   6        6.90        4.27      6.11 o 
  12  -1   6       56.88       29.34      9.61 o 
  13  -1   6      164.50      176.85     15.47 o 
 -11   0   6      189.59      182.84     28.04 o 
 -10   0   6      163.64      161.22     17.92 o 
  -9   0   6      967.84     1046.70     37.32 o 
  -8   0   6     1009.95     1042.56     32.24 o 
  -7   0   6        8.06        9.10      4.91 o 
  -6   0   6      784.55      763.43     17.44 o 
  -5   0   6     2755.46     2586.08     46.73 o 
  -4   0   6     1592.97     1473.15     25.22 o 
  -3   0   6      853.19      845.48     15.60 o 
  -2   0   6     7546.62     6826.11    103.99 o 
  -1   0   6     4848.96     4399.18     73.13 o 
   0   0   6       18.66       20.33      3.56 o 
   1   0   6     7261.34     7419.65    153.58 o 
   2   0   6     2539.00     2483.72     45.05 o 
   3   0   6     1092.10     1163.07     21.16 o 
   4   0   6      122.07      132.87      4.43 o 
   5   0   6     3367.29     3328.25     56.78 o 
   6   0   6     6298.57     6576.20    134.24 o 
   7   0   6     2586.68     2585.68     89.13 o 
   8   0   6     2132.79     2126.48     55.06 o 
   9   0   6     4129.03     4114.89     97.03 o 
  10   0   6      448.30      462.41     19.11 o 
  11   0   6      265.39      267.51     13.91 o 
  12   0   6      731.74      733.80     28.64 o 
  13   0   6      638.70      692.60     29.97 o 
 -11   1   6      142.28      138.91     14.84 o 
 -10   1   6      551.66      582.77     27.51 o 
  -9   1   6     1883.11     2039.86     65.30 o 
  -8   1   6     1006.17     1057.34     28.35 o 
  -7   1   6      239.83      218.29     12.13 o 
  -6   1   6     3715.45     3596.27     57.40 o 
  -5   1   6     3022.05     2936.85     49.36 o 
  -4   1   6      814.38      798.61     15.81 o 
  -3   1   6     3426.90     3353.38     53.84 o 
  -2   1   6     8602.28     7760.77    127.44 o 
  -1   1   6     5170.73     4538.17     75.39 o 
   0   1   6       11.96       12.06      3.36 o 
   1   1   6    17867.81    17375.08    327.92 o 
   2   1   6    15560.61    15382.46    374.15 o 
   3   1   6      216.60      276.11      7.17 o 
   4   1   6     6739.98     6818.56    126.14 o 
   5   1   6     8015.72     7986.64    131.29 o 
   6   1   6     1018.72     1014.79     21.01 o 
   7   1   6      134.32      101.91      6.54 o 
   8   1   6     2805.46     2779.32     62.30 o 
   9   1   6     2430.10     2376.97     54.41 o 
  10   1   6      342.49      333.00     13.83 o 
  11   1   6      847.92      884.18     25.69 o 
  12   1   6     1089.66     1143.51     29.27 o 
  13   1   6      639.38      724.58     29.05 o 
 -11   2   6        0.82       -2.69      8.90 o 
 -10   2   6      410.26      450.66     23.68 o 
  -9   2   6     1284.16     1412.66     40.95 o 
  -8   2   6      127.22      110.15      8.98 o 
  -7   2   6     1024.82     1105.71     28.34 o 
  -6   2   6     2260.91     2217.27     42.03 o 
  -5   2   6      881.88      806.53     16.57 o 
  -4   2   6      100.65      110.47      5.01 o 
  -3   2   6     1695.04     1544.14     25.41 o 
  -2   2   6     1795.89     1646.06     31.64 o 
  -1   2   6       62.81       33.43      3.15 o 
   0   2   6      384.95      380.27     10.07 o 
   1   2   6     2081.85     1854.56     37.95 o 
   2   2   6     4506.40     4107.25     68.87 o 
   3   2   6       13.48       12.67      2.47 o 
   4   2   6     4199.26     4026.35     78.27 o 
   5   2   6     1917.86     1766.61     31.09 o 
   6   2   6      618.86      613.03     12.58 o 
   7   2   6     1839.87     1734.20     36.56 o 
   8   2   6       92.85      105.65      8.07 o 
   9   2   6      455.13      444.43     15.80 o 
  10   2   6        0.06       -6.35      4.90 o 
  11   2   6      171.44      178.51     11.50 o 
  12   2   6      740.18      748.48     36.10 o 
  13   2   6       70.86       78.67     11.08 o 
 -11   3   6       51.00       47.19     11.10 o 
 -10   3   6       92.64      105.04     10.87 o 
  -9   3   6       21.31       19.85      8.36 o 
  -8   3   6        1.35        2.51      5.41 o 
  -7   3   6      202.55      240.45     11.69 o 
  -6   3   6       73.94       90.12      7.57 o 
  -5   3   6      929.25      902.40     23.39 o 
  -4   3   6     1235.19     1164.40     24.82 o 
  -3   3   6      595.91      584.27     13.40 o 
  -2   3   6       15.19       33.55      3.17 o 
  -1   3   6     4934.01     4950.54     83.23 o 
   0   3   6      764.04      799.72     20.26 o 
   1   3   6        1.66        4.18      2.48 o 
   2   3   6      671.10      651.29     15.71 o 
   3   3   6     2014.92     2017.11     34.12 o 
   4   3   6      105.23      101.11      4.60 o 
   5   3   6      215.14      216.79      6.33 o 
   6   3   6     1126.91     1134.16     23.60 o 
   7   3   6      541.61      524.83     13.67 o 
   8   3   6       14.19       19.27      4.63 o 
   9   3   6     1425.93     1347.35     33.99 o 
  10   3   6      318.34      319.87     13.85 o 
  11   3   6        3.13        8.18      6.98 o 
  12   3   6      114.55      111.66     12.21 o 
  13   3   6      100.47       99.24     12.78 o 
 -10   4   6      106.66      101.74     12.71 o 
  -9   4   6     1101.74     1200.33     31.99 o 
  -8   4   6      999.77     1060.33     28.67 o 
  -7   4   6      624.03      662.86     22.97 o 
  -6   4   6      827.90      857.76     25.07 o 
  -5   4   6      769.04      750.78     22.10 o 
  -4   4   6       26.15       33.08      4.31 o 
  -3   4   6      465.74      430.46     13.18 o 
  -2   4   6     5476.18     5245.00     95.12 o 
  -1   4   6     4295.10     3977.67     67.49 o 
   0   4   6      102.06      114.60      7.01 o 
   1   4   6     6148.73     5381.56    109.30 o 
   2   4   6     9706.05     8770.06    148.85 o 
   3   4   6       12.13       14.79      2.55 o 
   4   4   6     2519.26     2334.26     41.52 o 
   5   4   6     6109.40     5707.32     97.43 o 
   6   4   6     1902.46     1769.43     34.86 o 
   7   4   6       19.48       18.77      4.82 o 
   8   4   6     2011.40     1921.56     37.55 o 
   9   4   6     4180.57     4070.59    101.75 o 
  10   4   6      656.36      638.19     39.80 o 
  11   4   6     1084.18     1083.37     35.05 o 
  12   4   6     1553.59     1550.67     47.00 o 
  13   4   6      426.78      515.40     24.96 o 
  14   4   6       94.67       91.98     20.04 o 
 -10   5   6      372.42      382.08     25.35 o 
  -9   5   6      920.63     1067.56     34.27 o 
  -8   5   6      455.34      518.34     21.24 o 
  -7   5   6      228.58      235.69     11.76 o 
  -6   5   6     3012.91     3209.14     73.39 o 
  -5   5   6     1194.20     1305.13     33.32 o 
  -4   5   6      156.71      133.94      8.11 o 
  -3   5   6     4592.85     4442.75     88.60 o 
  -2   5   6     4802.75     4733.31     86.29 o 
  -1   5   6      999.46      951.31     20.30 o 
   0   5   6      419.97      350.76     10.87 o 
   1   5   6     8973.70     8079.71    145.15 o 
   2   5   6     7942.54     7295.45    130.82 o 
   3   5   6      308.48      299.90      8.47 o 
   4   5   6     4859.86     4240.04     77.81 o 
   5   5   6     7601.47     7128.39    138.32 o 
   6   5   6      642.05      640.77     16.89 o 
   7   5   6      277.59      265.50     12.48 o 
   8   5   6     4146.33     3957.12     89.10 o 
   9   5   6     1884.14     1848.88     45.38 o 
  10   5   6      183.97      180.24     19.51 o 
  11   5   6      967.21      992.38     33.20 o 
  12   5   6     1558.28     1514.76     50.03 o 
  13   5   6      392.75      448.52     41.37 o 
  14   5   6      112.78       78.01     14.69 o 
 -10   6   6      615.54      688.98     47.23 o 
  -9   6   6      507.98      556.40     34.76 o 
  -8   6   6       69.21       85.82     13.34 o 
  -7   6   6      689.89      738.28     25.42 o 
  -6   6   6     2176.53     2335.95     68.78 o 
  -5   6   6      504.63      480.09     19.42 o 
  -4   6   6     1127.96     1141.54     27.92 o 
  -3   6   6     3381.19     3380.79     98.55 o 
  -2   6   6     3272.72     3154.07     64.29 o 
  -1   6   6      156.73      161.33      7.30 o 
   0   6   6     1268.19     1236.31     30.68 o 
   1   6   6     4395.71     4074.45     74.77 o 
   2   6   6      971.63      761.26     17.15 o 
   3   6   6       16.64       24.23      3.58 o 
   4   6   6     3711.99     3354.84     57.51 o 
   5   6   6     5053.72     4455.64     80.39 o 
   6   6   6       91.70       97.56      5.70 o 
   7   6   6     4072.26     3718.37     83.57 o 
   8   6   6     2682.72     2592.21     60.36 o 
   9   6   6        2.81        2.63      5.84 o 
  10   6   6      165.17      181.28     12.22 o 
  11   6   6      523.22      539.72     21.23 o 
  12   6   6      432.06      473.15     22.03 o 
  13   6   6        4.11       -4.91     11.57 o 
  14   6   6      295.47      299.71     23.92 o 
  -9   7   6        2.00       11.35      8.87 o 
  -8   7   6       30.78       23.08      8.46 o 
  -7   7   6      195.67      187.45     13.13 o 
  -6   7   6        5.72       -1.50      6.27 o 
  -5   7   6        1.78       -1.74      6.00 o 
  -4   7   6      982.85      953.21     26.81 o 
  -3   7   6      282.46      261.48     11.36 o 
  -2   7   6      112.87      104.04      7.47 o 
  -1   7   6      477.16      420.70     14.24 o 
   0   7   6     1102.59     1150.04     27.78 o 
   1   7   6      375.66      375.86     11.98 o 
   2   7   6      630.49      570.75     15.51 o 
   3   7   6      286.94      244.05      8.54 o 
   4   7   6      153.95      150.93      7.33 o 
   5   7   6      524.07      529.40     13.47 o 
   6   7   6       14.08       27.10      4.14 o 
   7   7   6      969.15      855.28     21.40 o 
   8   7   6        1.74       10.87      6.38 o 
   9   7   6      429.00      407.89     21.56 o 
  10   7   6      431.95      413.53     16.76 o 
  11   7   6        6.72       -1.41      6.34 o 
  12   7   6      117.35      119.91     11.08 o 
  13   7   6      134.97      144.02     12.12 o 
  14   7   6       13.65        8.83     11.48 o 
  -9   8   6      260.56      246.07     31.61 o 
  -8   8   6      271.68      257.58     16.11 o 
  -7   8   6      153.61      148.06     15.59 o 
  -6   8   6      663.24      664.55     25.66 o 
  -5   8   6      287.72      268.34     15.07 o 
  -4   8   6       19.11        5.49      5.59 o 
  -3   8   6      617.69      558.40     18.21 o 
  -2   8   6     1303.21     1328.42     37.91 o 
  -1   8   6      555.43      509.66     16.47 o 
   0   8   6       42.16       37.04      4.90 o 
   1   8   6     1323.88     1244.78     31.36 o 
   2   8   6     4487.48     4419.19    129.04 o 
   3   8   6       33.72       22.63      5.17 o 
   4   8   6     3461.31     3170.21     62.83 o 
   5   8   6     4930.27     4582.94     89.04 o 
   6   8   6      676.82      632.29     19.65 o 
   7   8   6      448.32      387.33     15.04 o 
   8   8   6      820.28      842.44     24.19 o 
   9   8   6     1269.36     1306.29     40.17 o 
  10   8   6      147.90      154.36     11.03 o 
  11   8   6      264.95      274.08     14.55 o 
  12   8   6     1129.12     1219.14     35.00 o 
  13   8   6      465.97      495.71     24.45 o 
  14   8   6       71.81       59.33     11.69 o 
  -8   9   6       69.84       51.18     10.67 o 
  -7   9   6      597.50      600.38     28.79 o 
  -6   9   6     1455.36     1421.98     43.49 o 
  -5   9   6     1251.11     1280.32     40.25 o 
  -4   9   6      698.18      692.82     24.92 o 
  -3   9   6     3206.81     3197.89     82.44 o 
  -2   9   6     2235.34     2321.70     61.29 o 
  -1   9   6       70.90       69.78      8.49 o 
   0   9   6     1548.47     1471.57     46.54 o 
   1   9   6     3615.66     3527.79     88.40 o 
   2   9   6     4767.87     4596.35    113.12 o 
   3   9   6     1157.33     1214.34     36.01 o 
   4   9   6     7259.41     6759.74    210.92 o 
   5   9   6     5872.98     5633.60    128.78 o 
   6   9   6      118.16      113.14      9.16 o 
   7   9   6     1802.44     1834.76     44.53 o 
   8   9   6     3925.25     3691.67     84.05 o 
   9   9   6      363.48      365.69     21.37 o 
  10   9   6       14.09       -9.29     12.23 o 
  11   9   6     1309.08     1369.11     41.80 o 
  12   9   6      722.23      741.97     25.31 o 
  13   9   6      316.57      354.65     21.10 o 
  -7  10   6      371.68      316.76     25.84 o 
  -6  10   6      740.50      743.74     38.65 o 
  -5  10   6       85.38       59.11      9.46 o 
  -4  10   6      381.94      348.54     16.89 o 
  -3  10   6     2299.05     2366.26     63.47 o 
  -2  10   6      993.45      977.46     35.54 o 
  -1  10   6      209.49      201.04     12.83 o 
   0  10   6     1949.37     1892.34     59.43 o 
   1  10   6     1953.45     1806.46     48.42 o 
   2  10   6        8.17        5.50      6.14 o 
   3  10   6      756.60      645.01     45.77 o 
   4  10   6     3301.40     2899.48    175.74 o 
   5  10   6     1643.51     1813.14     55.75 o 
   6  10   6       19.24       20.47      6.00 o 
   7  10   6     2034.55     2034.04     54.48 o 
   8  10   6     1592.76     1524.13     43.14 o 
   9  10   6        1.04        1.80      7.01 o 
  10  10   6      576.21      582.54     28.53 o 
  11  10   6      532.79      567.06     23.72 o 
  12  10   6      187.25      210.63     15.69 o 
  13  10   6      106.74      110.23     15.45 o 
  -7  11   6      181.25      141.30     24.43 o 
  -6  11   6        5.15        1.74      6.96 o 
  -5  11   6       19.26        3.77      6.15 o 
  -4  11   6      161.56      150.57     11.64 o 
  -3  11   6      114.14      115.49     30.63 o 
  -2  11   6       86.79       88.51      9.63 o 
  -1  11   6      472.22      487.09     21.18 o 
   0  11   6      378.62      363.11     24.24 o 
   1  11   6       71.33       73.84     11.29 o 
   2  11   6     1128.15     1052.37     39.68 o 
   3  11   6       84.48       98.76     12.95 o 
   4  11   6      122.42      111.38     13.69 o 
   5  11   6       15.09        6.39      9.74 o 
   6  11   6       55.25       82.00      9.01 o 
   7  11   6      316.16      291.68     14.11 o 
   8  11   6       41.09       52.26      7.74 o 
   9  11   6      105.70      109.48     13.50 o 
  10  11   6      503.68      523.65     26.88 o 
  11  11   6      102.91      109.94     14.64 o 
  12  11   6      162.60      147.03     16.19 o 
  13  11   6      331.86      343.86     23.97 o 
  -6  12   6      384.66      382.11     31.32 o 
  -5  12   6      175.11      141.94     51.22 o 
  -4  12   6        3.82       -4.23     10.92 o 
  -3  12   6      620.42      539.27     50.74 o 
  -2  12   6      965.31      882.93     44.61 o 
  -1  12   6       17.40       13.09      9.19 o 
   0  12   6      119.40      113.21     14.23 o 
   2  12   6      859.02      834.26     39.65 o 
   3  12   6       46.70       10.10     32.74 o 
   4  12   6     1358.54     1310.71     56.02 o 
   5  12   6     2055.06     2149.15     84.05 o 
   6  12   6      260.70      253.97     21.44 o 
   7  12   6      658.94      606.67     34.33 o 
   8  12   6     1280.46     1338.05     45.22 o 
   9  12   6      298.45      306.46     16.40 o 
  10  12   6       11.34       17.00      8.65 o 
  11  12   6      212.87      216.66     20.73 o 
  12  12   6      808.49      884.10     38.30 o 
  -5  13   6      205.28      220.66    101.12 o 
  -4  13   6      445.15      363.45     32.04 o 
  -3  13   6     2339.72     2280.35    103.11 o 
  -2  13   6      570.18      566.76     47.86 o 
  -1  13   6      102.14       78.42     13.86 o 
   0  13   6     2248.07     2156.62    102.16 o 
   1  13   6     1154.91     1103.39     49.17 o 
   2  13   6      313.38      343.47     23.86 o 
   3  13   6      940.34      950.59     67.82 o 
   4  13   6     1760.31     1852.03     74.92 o 
   5  13   6     1510.83     1529.73     64.58 o 
   6  13   6        7.59       24.65     12.17 o 
   7  13   6     1641.52     1748.05    118.64 o 
   8  13   6     2704.58     2969.24    114.41 o 
   9  13   6       65.59       47.67     15.16 o 
  10  13   6      512.30      559.93     26.11 o 
  11  13   6      948.63     1107.96     43.40 o 
  12  13   6      322.48      268.58     62.13 o 
  -4  14   6      565.47      530.15     60.10 o 
  -3  14   6     1042.44      999.58     49.13 o 
  -2  14   6      523.42      496.67     30.82 o 
  -1  14   6      228.96      167.70     73.92 o 
   0  14   6     1760.07     1700.27     70.58 o 
   1  14   6     1321.91     1267.93     56.10 o 
   2  14   6       63.96       85.65     14.69 o 
   3  14   6      878.60      870.35     43.46 o 
   4  14   6     1459.23     1420.42     61.85 o 
   5  14   6      157.99      154.30     18.71 o 
   6  14   6       63.22       33.62     13.44 o 
   7  14   6     1049.99     1034.55     52.32 o 
   8  14   6      859.57      899.98     47.03 o 
   9  14   6        0.20      -10.71     12.17 o 
  10  14   6      266.78      259.63     37.56 o 
  11  14   6      661.67      636.61     77.28 o 
  -2  15   6        9.15       24.80     25.42 o 
  -1  15   6      203.13      170.75     28.61 o 
   0  15   6      384.69      369.96     60.33 o 
   1  15   6      188.33      188.85     20.16 o 
   2  15   6      536.29      514.82     32.19 o 
   3  15   6      617.18      663.83     37.55 o 
   4  15   6       98.16      127.87     18.01 o 
   5  15   6      101.55      101.48     17.58 o 
   6  15   6      874.11      945.04     47.87 o 
   7  15   6      173.36      161.77     20.52 o 
   8  15   6       44.10       33.04     14.34 o 
   9  15   6      326.51      343.98     28.81 o 
  10  15   6      256.31      266.41     26.27 o 
  -1  16   6        7.26       15.59     11.95 o 
   0  16   6      265.00      239.77     22.78 o 
   1  16   6      231.59      246.66     22.97 o 
   2  16   6       44.52       43.86     14.13 o 
   3  16   6       14.35        7.06     11.29 o 
   4  16   6      542.25      524.88     93.09 o 
   5  16   6      482.03      464.71     71.18 o 
   6  16   6        5.78        6.18     13.35 o 
   7  16   6      410.83      457.23     46.53 o 
   8  16   6      457.46      462.37     39.98 o 
   9  16   6        3.94       -7.84     13.35 o 
   2  17   6        6.25       -3.74     11.16 o 
   3  17   6      337.66      328.97     37.19 o 
   4  17   6      769.01      812.22     69.74 o 
   5  17   6      885.22      888.50    135.60 o 
   6  17   6        5.20       27.58     18.92 o 
   7  17   6      793.70      841.62    123.37 o 
  -6 -13   7        4.35       18.00     11.84 o 
  -5 -13   7       50.29       43.99     13.62 o 
  -4 -13   7      534.98      514.30     73.42 o 
  -3 -13   7      153.89      111.09     18.00 o 
  -2 -13   7      331.70      322.32     28.25 o 
  -1 -13   7      102.85      111.86     20.60 o 
   0 -13   7      525.24      469.91     30.53 o 
   1 -13   7      336.76      307.61     30.37 o 
   2 -13   7        0.54       17.69     12.64 o 
  -7 -12   7     1324.04     1332.51    104.78 o 
  -6 -12   7       27.95       20.44     21.52 o 
  -5 -12   7      708.80      673.88     84.63 o 
  -4 -12   7     1114.35     1118.23     81.00 o 
  -3 -12   7     1014.91     1079.99     49.88 o 
  -2 -12   7       74.69       90.18     16.10 o 
  -1 -12   7      727.16      719.12     38.13 o 
   0 -12   7     2074.30     2181.00     83.59 o 
   1 -12   7      290.28      278.53     24.15 o 
   2 -12   7      370.85      351.44     25.83 o 
   3 -12   7     1762.52     1777.90     74.65 o 
   4 -12   7      660.50      569.32     34.73 o 
  -8 -11   7      938.52      993.30     47.78 o 
  -7 -11   7      935.72      893.08    115.14 o 
  -6 -11   7       16.32       13.61     11.74 o 
  -5 -11   7     2326.36     2374.11    309.09 o 
  -4 -11   7     1801.35     1808.91    120.08 o 
  -3 -11   7      273.69      251.57     26.22 o 
  -2 -11   7     1600.15     1622.64     65.46 o 
  -1 -11   7     1060.71     1059.96     47.87 o 
   0 -11   7      602.14      567.70     32.44 o 
   1 -11   7       57.29       62.79     20.97 o 
   2 -11   7      617.80      605.91     42.68 o 
   3 -11   7     1559.15     1470.76     50.49 o 
   4 -11   7      283.78      282.59     24.59 o 
   5 -11   7      178.12      147.59     19.17 o 
  -9 -10   7      179.24      113.75     24.33 o 
  -8 -10   7      248.33      268.90     27.41 o 
  -7 -10   7       48.15       33.69     13.07 o 
  -6 -10   7       13.06        4.57      9.98 o 
  -5 -10   7      693.05      686.41     35.96 o 
  -4 -10   7      939.79      977.59     71.17 o 
  -3 -10   7        0.28       -3.94     10.32 o 
  -2 -10   7     1414.16     1505.49     60.93 o 
  -1 -10   7     1051.23     1166.02     50.03 o 
   0 -10   7        2.92       -2.63      9.71 o 
   1 -10   7      503.44      451.90     27.62 o 
   2 -10   7      352.76      355.65     24.36 o 
   3 -10   7      119.46      129.03     14.28 o 
   4 -10   7       40.40       11.85      9.89 o 
   5 -10   7      461.45      461.75     30.23 o 
   6 -10   7      188.83      171.17     20.05 o 
 -10  -9   7      207.59      212.40     19.97 o 
  -9  -9   7      110.71      114.77     26.50 o 
  -8  -9   7       55.11       42.98     15.95 o 
  -7  -9   7      675.30      713.95     36.94 o 
  -6  -9   7      272.84      269.03     25.01 o 
  -5  -9   7      182.75      175.74     19.28 o 
  -4  -9   7      439.70      416.03     26.25 o 
  -3  -9   7      348.16      383.62     24.79 o 
  -2  -9   7       56.25       50.54     11.91 o 
  -1  -9   7        1.76       12.40      9.02 o 
   0  -9   7      890.06      918.63     60.66 o 
   1  -9   7      571.82      606.64     31.55 o 
   2  -9   7       12.81        9.70      8.69 o 
   3  -9   7     1110.76     1116.66     39.98 o 
   4  -9   7      645.13      722.26     29.98 o 
   5  -9   7        7.17      -11.16      8.74 o 
   6  -9   7       88.98       77.80     15.18 o 
   7  -9   7      372.85      329.11     26.87 o 
 -10  -8   7        2.58       -8.12      7.53 o 
  -9  -8   7       16.19       -3.51      8.98 o 
  -8  -8   7      835.17      810.92     30.19 o 
  -7  -8   7     1033.49     1034.54     47.34 o 
  -6  -8   7       48.96       65.11     13.94 o 
  -5  -8   7     1188.85     1262.65    138.38 o 
  -4  -8   7     2666.79     2865.41    101.31 o 
  -3  -8   7      432.83      396.14     24.26 o 
  -2  -8   7      737.23      884.07     43.61 o 
  -1  -8   7     2278.50     2517.93     90.16 o 
   0  -8   7     2004.37     2148.58     78.73 o 
   1  -8   7      423.12      422.37     24.99 o 
   2  -8   7      913.82      968.13     42.09 o 
   3  -8   7     3519.08     3590.48    123.29 o 
   4  -8   7     1934.07     1951.92     60.80 o 
   5  -8   7      253.30      226.73     43.10 o 
   6  -8   7     2391.55     2257.38     87.52 o 
   7  -8   7     1394.93     1283.16     42.06 o 
   8  -8   7       45.67       42.48      9.33 o 
 -11  -7   7      937.60     1038.88     48.24 o 
 -10  -7   7       27.53       23.10     11.18 o 
  -9  -7   7      990.18     1005.04     45.05 o 
  -8  -7   7     1528.20     1388.59     56.46 o 
  -7  -7   7      248.06      237.81     24.77 o 
  -6  -7   7        1.35       -0.99      5.88 o 
  -5  -7   7     3775.03     3867.15    131.35 o 
  -4  -7   7     2636.74     2676.53     94.61 o 
  -3  -7   7       53.56       60.27     11.39 o 
  -2  -7   7     4565.65     4960.25    164.86 o 
  -1  -7   7     4557.76     5047.52    167.41 o 
   0  -7   7      728.55      793.63     29.74 o 
   1  -7   7      111.83      153.20     15.07 o 
   2  -7   7     2822.13     3039.71     88.44 o 
   3  -7   7     2183.73     2307.45     82.81 o 
   4  -7   7      165.06      204.85     19.56 o 
   5  -7   7      479.69      432.45     18.70 o 
   6  -7   7     2375.06     2299.34     61.26 o 
   7  -7   7      775.70      716.55     25.09 o 
   8  -7   7       96.71       87.90     26.03 o 
   9  -7   7     1070.09     1036.87     38.84 o 
 -11  -6   7      257.41      280.23     24.38 o 
 -10  -6   7       42.49       30.25     11.91 o 
  -9  -6   7     1453.54     1440.75     59.54 o 
  -8  -6   7      219.43      241.36     20.86 o 
  -7  -6   7       14.44       14.83      7.42 o 
  -6  -6   7       97.13      116.25     14.54 o 
  -5  -6   7      474.40      529.81     21.11 o 
  -4  -6   7     1176.95     1218.60     37.70 o 
  -3  -6   7      230.01      223.36     17.74 o 
  -2  -6   7     1629.66     1807.75     60.20 o 
  -1  -6   7     3432.36     3724.55    108.17 o 
   0  -6   7        2.76        0.97      6.83 o 
   1  -6   7      640.39      792.47     20.72 o 
   2  -6   7     1465.20     1559.35     35.90 o 
   3  -6   7      175.60      171.32      9.43 o 
   4  -6   7      152.70      163.81     11.15 o 
   5  -6   7      122.75      133.90      9.38 o 
   6  -6   7      610.65      572.54     20.63 o 
   7  -6   7      115.26      120.75     10.22 o 
   8  -6   7       93.75       80.22     16.11 o 
   9  -6   7      676.11      621.82     27.46 o 
  10  -6   7       22.86       22.27     18.71 o 
 -11  -5   7       24.94       11.26     11.32 o 
 -10  -5   7       23.41       17.75     14.66 o 
  -9  -5   7      306.35      296.31     22.94 o 
  -8  -5   7        1.11        2.29      8.61 o 
  -7  -5   7      294.09      315.08     21.11 o 
  -6  -5   7      734.22      706.27     26.34 o 
  -5  -5   7      131.33      108.54     10.07 o 
  -4  -5   7      977.52     1000.49     34.42 o 
  -3  -5   7     1273.82     1277.30     46.83 o 
  -2  -5   7       17.62       21.61      5.82 o 
  -1  -5   7      557.06      574.22     16.52 o 
   0  -5   7       33.05       42.69      4.87 o 
   1  -5   7     2358.59     2581.39     55.89 o 
   2  -5   7      667.69      697.91     18.63 o 
   3  -5   7      664.46      721.49     17.08 o 
   4  -5   7     1595.83     1700.39     43.62 o 
   5  -5   7      174.28      155.39      8.66 o 
   6  -5   7      433.42      433.09     13.52 o 
   7  -5   7      458.10      461.48     13.22 o 
   8  -5   7       30.66       19.87      5.53 o 
   9  -5   7       13.01        7.65      5.70 o 
  10  -5   7      327.92      288.69     20.82 o 
 -11  -4   7      341.69      360.97     22.89 o 
 -10  -4   7        2.44       15.89      9.47 o 
  -9  -4   7      611.53      647.38     34.38 o 
  -8  -4   7      542.71      570.51     45.43 o 
  -7  -4   7      215.88      240.48     19.81 o 
  -6  -4   7       78.83       55.69      8.51 o 
  -5  -4   7     1335.00     1321.74     36.68 o 
  -4  -4   7     4168.63     4308.71    130.17 o 
  -3  -4   7      911.35      982.84     50.24 o 
  -2  -4   7     2517.28     2731.42     62.85 o 
  -1  -4   7     8126.47     8680.60    177.06 o 
   0  -4   7      976.31     1040.64     23.05 o 
   1  -4   7     1112.95     1192.81     28.16 o 
   2  -4   7     1892.26     2061.91     40.45 o 
   3  -4   7     3506.94     3710.60     66.27 o 
   4  -4   7      341.32      363.38     10.28 o 
   5  -4   7      294.89      316.55     10.59 o 
   6  -4   7     6170.40     6053.15    127.70 o 
   7  -4   7     1515.59     1498.13     33.51 o 
   8  -4   7      288.02      247.65     12.95 o 
   9  -4   7     1768.95     1648.11     37.59 o 
  10  -4   7      446.29      411.08     17.02 o 
  11  -4   7       30.24       43.82     11.51 o 
 -11  -3   7      678.44      774.37     45.08 o 
 -10  -3   7       59.46       58.26     15.41 o 
  -9  -3   7     1378.72     1431.11     49.39 o 
  -8  -3   7     1774.17     1825.24     58.68 o 
  -7  -3   7       10.24        5.30      6.86 o 
  -6  -3   7     1029.44      996.30     29.43 o 
  -5  -3   7     2845.63     2802.52     69.48 o 
  -4  -3   7     3044.80     3117.23     67.24 o 
  -3  -3   7      144.76      141.90      7.15 o 
  -2  -3   7     4584.61     4584.07     80.21 o 
  -1  -3   7    11353.77    12112.65    262.14 o 
   0  -3   7     2369.32     2474.10     48.30 o 
   1  -3   7     5350.70     5717.26     97.11 o 
   2  -3   7     5181.16     5551.50    102.00 o 
   3  -3   7     2330.04     2600.62     47.02 o 
   4  -3   7       28.69       30.73      3.79 o 
   5  -3   7     1416.39     1455.16     34.43 o 
   6  -3   7     4472.42     4686.08     99.91 o 
   7  -3   7     2000.69     1922.50     50.41 o 
   8  -3   7      416.96      383.57     16.45 o 
   9  -3   7     2371.83     2340.55     61.78 o 
  10  -3   7      627.95      565.46     21.74 o 
  11  -3   7        2.24        6.13      8.11 o 
  12  -3   7      694.40      633.75     30.51 o 
 -11  -2   7       46.26       50.19     11.41 o 
 -10  -2   7       36.49       39.97     10.48 o 
  -9  -2   7     1966.92     1978.30     63.63 o 
  -8  -2   7      652.08      646.37     27.27 o 
  -7  -2   7      243.19      223.32     15.25 o 
  -6  -2   7     1999.60     1892.60     51.12 o 
  -5  -2   7     1982.91     1979.51     41.07 o 
  -4  -2   7        2.52        8.36      3.59 o 
  -3  -2   7      275.27      276.91      8.32 o 
  -2  -2   7     2091.29     1983.46     34.33 o 
  -1  -2   7     2390.94     2405.54     43.43 o 
   0  -2   7     1741.64     1796.39     37.64 o 
   1  -2   7     3706.54     4107.85     66.21 o 
   2  -2   7     4923.75     5218.22     96.55 o 
   3  -2   7      442.87      466.85     12.21 o 
   4  -2   7     2453.89     2573.79     44.90 o 
   5  -2   7     2616.11     2603.01     52.02 o 
   6  -2   7      620.73      619.49     18.10 o 
   7  -2   7       10.62       12.45      5.17 o 
   8  -2   7      282.73      264.07     13.32 o 
   9  -2   7      214.95      218.95     18.51 o 
  10  -2   7      131.96      115.36      9.74 o 
  11  -2   7      276.01      255.13     16.23 o 
  12  -2   7      180.93      151.27     13.97 o 
 -11  -1   7       64.10       82.05     23.51 o 
 -10  -1   7       54.60       69.34     21.71 o 
  -9  -1   7        6.19       12.08      8.63 o 
  -8  -1   7       48.66       39.69      8.67 o 
  -7  -1   7      360.59      360.91     18.93 o 
  -6  -1   7      588.98      574.15     20.58 o 
  -5  -1   7       85.85       90.89      5.53 o 
  -4  -1   7     2244.78     2148.62     40.13 o 
  -3  -1   7      648.81      618.76     12.29 o 
  -2  -1   7      446.97      433.74     10.35 o 
  -1  -1   7      422.47      416.32     11.70 o 
   0  -1   7       11.71        7.93      2.53 o 
   1  -1   7        4.96       15.96      2.92 o 
   2  -1   7       61.68       77.06      3.95 o 
   3  -1   7     1125.13     1269.71     25.63 o 
   4  -1   7      279.73      313.33      7.24 o 
   5  -1   7      286.01      301.51      9.14 o 
   6  -1   7      105.97      112.88      7.63 o 
   7  -1   7     1007.90      904.92     27.12 o 
   8  -1   7        7.26        5.66      5.10 o 
   9  -1   7      568.61      585.19     22.24 o 
  10  -1   7      452.76      431.08     18.92 o 
  11  -1   7       10.39       16.00      6.58 o 
  12  -1   7        3.58        8.20      7.99 o 
 -11   0   7      289.27      248.28     32.31 o 
 -10   0   7       79.39       82.10     22.12 o 
  -9   0   7     1156.20     1061.82     69.65 o 
  -8   0   7     1071.44     1114.01     39.54 o 
  -7   0   7        0.31        1.78      5.03 o 
  -6   0   7      125.98      130.06      7.45 o 
  -5   0   7     1427.85     1369.75     28.27 o 
  -4   0   7     1217.31     1088.45     21.06 o 
  -3   0   7      627.85      592.42     11.69 o 
  -2   0   7     2543.44     2423.69     35.26 o 
  -1   0   7     6851.77     6376.28    111.28 o 
   0   0   7     2089.54     1978.09     40.10 o 
   1   0   7     2458.49     2400.84     46.95 o 
   2   0   7     9645.67     9928.92    172.83 o 
   3   0   7     4049.40     4194.92     67.03 o 
   4   0   7      232.05      250.98      8.18 o 
   5   0   7      981.94     1009.35     18.49 o 
   6   0   7     1827.53     1797.51     46.31 o 
   7   0   7     1110.72     1128.59     40.23 o 
   8   0   7      315.16      299.15     11.97 o 
   9   0   7     1829.38     1892.53     53.06 o 
  10   0   7     1638.29     1658.90     48.88 o 
  11   0   7       16.70       15.31      7.42 o 
  12   0   7      257.67      229.45     16.46 o 
  13   0   7      836.06      895.25     33.16 o 
 -11   1   7      158.28      112.18     22.67 o 
 -10   1   7       33.53       35.76     17.67 o 
  -9   1   7     1516.80     1692.44     56.53 o 
  -8   1   7     2810.50     3046.53    104.32 o 
  -7   1   7       78.02       65.31      9.24 o 
  -6   1   7     2550.67     2472.77     47.94 o 
  -5   1   7     4312.68     4137.03     73.94 o 
  -4   1   7      253.43      204.49      7.01 o 
  -3   1   7      477.68      446.98     10.95 o 
  -2   1   7     5924.22     5395.08     89.80 o 
  -1   1   7     7784.11     7091.82    126.46 o 
   0   1   7     2644.41     2634.50     52.33 o 
   1   1   7    11911.71    11277.04    278.12 o 
   2   1   7    15514.78    14852.47    240.16 o 
   3   1   7     4076.88     4102.99     65.67 o 
   4   1   7     2555.85     2568.18     45.22 o 
   5   1   7     5213.34     5288.75     89.07 o 
   6   1   7     2536.76     2597.91     48.42 o 
   7   1   7      154.70      156.76      8.94 o 
   8   1   7      914.45      918.66     24.65 o 
   9   1   7     3108.38     3022.26     67.78 o 
  10   1   7     1146.93     1153.52     30.68 o 
  11   1   7      133.83      117.88      9.51 o 
  12   1   7     1745.31     1826.80     54.33 o 
  13   1   7      622.27      667.50     30.72 o 
 -11   2   7        0.34       -1.02      9.19 o 
 -10   2   7      418.40      463.97     24.65 o 
  -9   2   7      413.73      423.60     22.96 o 
  -8   2   7      831.21      898.36     34.49 o 
  -7   2   7       35.74       29.26      6.92 o 
  -6   2   7     1668.48     1713.90     36.57 o 
  -5   2   7     2805.74     2677.18     48.52 o 
  -4   2   7        8.98        6.00      2.94 o 
  -3   2   7     3576.93     3403.03     55.71 o 
  -2   2   7     4352.96     4073.64     68.64 o 
  -1   2   7      654.33      584.34     15.29 o 
   0   2   7       15.04       31.88      3.98 o 
   1   2   7     2410.29     2178.75     45.14 o 
   2   2   7     8330.20     7759.94    128.18 o 
   3   2   7      114.91       87.96      4.27 o 
   4   2   7     1141.18     1045.62     28.74 o 
   5   2   7     6356.08     6069.74    102.77 o 
   6   2   7       35.21       29.66      3.83 o 
   7   2   7      105.83      109.08      7.05 o 
   8   2   7      278.69      311.84     12.52 o 
   9   2   7      428.97      402.58     15.68 o 
  10   2   7      139.24      130.06     10.98 o 
  11   2   7      126.87      118.21     11.76 o 
  12   2   7      930.27      975.46     28.47 o 
  13   2   7       33.82       30.50      9.00 o 
 -10   3   7      165.47      166.63     19.11 o 
  -9   3   7       12.35        7.13     15.02 o 
  -8   3   7       60.43       51.60      7.75 o 
  -7   3   7       16.60        6.66      5.44 o 
  -6   3   7      203.04      209.50     12.34 o 
  -5   3   7       20.96       22.51      4.71 o 
  -4   3   7       86.31       87.01      6.74 o 
  -3   3   7     1355.17     1305.32     25.34 o 
  -2   3   7      441.79      444.06     11.18 o 
  -1   3   7       62.39       45.50      4.09 o 
   0   3   7      996.54      948.55     20.75 o 
   1   3   7      101.26      136.00      6.55 o 
   2   3   7       41.20       32.07      2.88 o 
   3   3   7       52.15       56.42      3.47 o 
   4   3   7      949.87      987.23     18.59 o 
   5   3   7      106.11      120.16      5.36 o 
   6   3   7      138.41      135.76      5.84 o 
   7   3   7     4076.85     3767.24     68.59 o 
   8   3   7        7.91        6.43      4.62 o 
   9   3   7      381.61      392.43     14.86 o 
  10   3   7      990.68     1010.94     28.03 o 
  11   3   7        0.61       -1.72      8.48 o 
  12   3   7       96.27      102.56     11.53 o 
  13   3   7       45.50       36.12      8.51 o 
 -10   4   7       23.18        3.91     19.39 o 
  -9   4   7      297.75      324.65     19.91 o 
  -8   4   7      689.11      692.59     27.27 o 
  -7   4   7       29.11       28.30      6.42 o 
  -6   4   7      731.72      733.56     22.96 o 
  -5   4   7     2749.94     2715.07     57.75 o 
  -4   4   7      997.81      965.15     23.87 o 
  -3   4   7      369.28      358.13     11.91 o 
  -2   4   7     2265.63     2144.91     38.70 o 
  -1   4   7     2533.99     2235.98     43.38 o 
   0   4   7     1076.87      972.44     19.55 o 
   1   4   7     2674.22     2420.51     46.85 o 
   2   4   7     9523.01     8633.39    157.03 o 
   3   4   7      888.18      757.96     15.99 o 
   4   4   7      794.51      739.95     15.88 o 
   5   4   7     3763.64     3501.99     66.32 o 
   6   4   7      892.03      864.01     18.10 o 
   7   4   7      602.36      573.09     16.25 o 
   8   4   7      354.42      376.68     15.25 o 
   9   4   7     2652.91     2564.71     67.92 o 
  10   4   7     1725.81     1662.59     47.80 o 
  11   4   7       14.16       21.96      7.92 o 
  12   4   7     1795.58     1853.47     53.96 o 
  13   4   7     1017.83     1103.17     45.81 o 
 -10   5   7      202.90      164.42     30.43 o 
  -9   5   7      338.49      409.36     29.08 o 
  -8   5   7      822.55      898.56     25.82 o 
  -7   5   7      151.38      143.72     12.89 o 
  -6   5   7     2148.65     2288.03     61.65 o 
  -5   5   7     4745.63     4873.20    121.25 o 
  -4   5   7        1.83       -1.88      3.80 o 
  -3   5   7     3029.53     2937.29     55.83 o 
  -2   5   7     3743.41     3662.41     68.04 o 
  -1   5   7     1428.19     1288.85     29.03 o 
   0   5   7        7.87       12.93      3.28 o 
   1   5   7     3870.22     3429.80     64.51 o 
   2   5   7     8796.08     7887.26    132.56 o 
   3   5   7     1506.75     1413.30     24.97 o 
   4   5   7     3294.43     2975.46     52.77 o 
   5   5   7     8401.32     7814.53    154.57 o 
   6   5   7     3512.31     3232.87     73.21 o 
   7   5   7     1939.27     1726.73     42.27 o 
   8   5   7     2144.44     2042.81     49.32 o 
   9   5   7      872.48      891.86     26.23 o 
  10   5   7      100.54       93.20     10.51 o 
  11   5   7       21.95       23.98      8.13 o 
  12   5   7      635.08      686.79     28.34 o 
  13   5   7      976.26     1087.19     45.61 o 
  14   5   7       16.19       41.34     13.45 o 
  -9   6   7      445.14      501.83     41.60 o 
  -8   6   7       65.72       54.81      9.35 o 
  -7   6   7       52.57       52.79      8.69 o 
  -6   6   7     2304.21     2399.13     56.70 o 
  -5   6   7     2145.98     2187.53     52.22 o 
  -4   6   7       35.99       37.83      5.37 o 
  -3   6   7     5912.69     5920.77    120.62 o 
  -2   6   7     3838.22     3711.52     78.76 o 
  -1   6   7      152.77      140.11      7.28 o 
   0   6   7      978.22      877.43     23.71 o 
   1   6   7     1650.46     1521.53     33.55 o 
   2   6   7     2512.43     2199.27     42.81 o 
   3   6   7      690.13      630.46     14.32 o 
   4   6   7     1773.68     1694.88     29.53 o 
   5   6   7     5627.70     5170.15     94.61 o 
   6   6   7     2748.08     2508.98     52.00 o 
   7   6   7     1366.87     1281.92     33.26 o 
   8   6   7     1985.41     1903.09     46.61 o 
   9   6   7     1379.11     1371.16     41.65 o 
  10   6   7       55.74       50.01      9.09 o 
  11   6   7      456.84      457.78     18.57 o 
  12   6   7      637.68      669.38     26.82 o 
  13   6   7       50.54       34.64     12.99 o 
  14   6   7       98.41       72.13     18.84 o 
  -9   7   7       20.71       23.54     11.08 o 
  -8   7   7      370.04      395.40     19.44 o 
  -7   7   7       66.75       49.53      9.03 o 
  -6   7   7       51.12       45.51     12.01 o 
  -5   7   7       28.30       17.60      6.77 o 
  -4   7   7      124.31      112.80      8.84 o 
  -3   7   7      543.86      579.46     18.83 o 
  -2   7   7     2363.75     2406.13     73.38 o 
  -1   7   7      688.77      690.37     27.35 o 
   0   7   7     1701.86     1576.68     34.68 o 
   1   7   7     1231.20     1161.17     26.79 o 
   2   7   7     2047.51     1919.74     41.13 o 
   3   7   7     1992.46     1872.39     40.42 o 
   4   7   7      207.16      216.07      8.10 o 
   5   7   7      242.97      225.81      9.90 o 
   6   7   7      367.21      341.13     12.20 o 
   7   7   7       20.94       33.14      5.49 o 
   8   7   7        6.33        6.21      6.54 o 
   9   7   7      180.61      190.63     13.43 o 
  10   7   7      167.99      180.73     11.84 o 
  11   7   7       57.19       49.03      8.32 o 
  12   7   7       94.59       99.78     10.82 o 
  13   7   7      144.45      147.52     14.69 o 
  14   7   7        8.24       -8.50     12.97 o 
  -8   8   7      309.83      337.63     22.08 o 
  -7   8   7       11.09       11.87      7.31 o 
  -6   8   7      634.56      606.19     24.90 o 
  -5   8   7     1022.13     1034.06     34.17 o 
  -4   8   7       68.43       56.34      8.43 o 
  -3   8   7     1114.40     1024.09     30.57 o 
  -2   8   7      557.58      544.80     17.99 o 
  -1   8   7       13.02       15.94      4.99 o 
   0   8   7        2.30        2.79      3.08 o 
   1   8   7      448.60      430.56     14.09 o 
   2   8   7     2026.74     1932.19     41.41 o 
   3   8   7     1135.45     1111.37     26.11 o 
   4   8   7       25.77       24.87      6.69 o 
   5   8   7     3308.87     3091.96     68.75 o 
   6   8   7      733.63      739.31     21.27 o 
   7   8   7       56.79       62.75      7.79 o 
   8   8   7      671.08      636.93     20.97 o 
   9   8   7      912.16      978.42     40.30 o 
  10   8   7      336.55      353.46     19.98 o 
  11   8   7       13.75       21.81      8.44 o 
  12   8   7     1136.66     1198.57     34.63 o 
  13   8   7      605.26      695.67     35.01 o 
  -8   9   7       59.64       64.74     14.72 o 
  -7   9   7       11.33        9.33      7.93 o 
  -6   9   7     1059.11     1095.93     36.63 o 
  -5   9   7     1684.33     1731.07     50.60 o 
  -4   9   7      106.86       99.85     11.41 o 
  -3   9   7     1137.60     1183.45     36.28 o 
  -2   9   7     5482.37     5233.01    178.85 o 
  -1   9   7      497.70      437.20     22.42 o 
   0   9   7      789.14      730.30     30.48 o 
   1   9   7     7786.05     7272.58    181.04 o 
   2   9   7     2091.10     2022.77     53.64 o 
   3   9   7      283.51      260.84     16.90 o 
   4   9   7     1592.47     1466.04     46.68 o 
   5   9   7     5125.48     5143.13    124.09 o 
   6   9   7     2687.02     2559.46     66.12 o 
   7   9   7     1642.00     1521.96     77.73 o 
   8   9   7     3652.80     3750.97     91.55 o 
   9   9   7      861.57      856.92     36.66 o 
  10   9   7        0.58        5.75      9.48 o 
  11   9   7      548.50      548.43     21.00 o 
  12   9   7      860.59      947.02     29.57 o 
  13   9   7      582.41      636.43     28.36 o 
  -7  10   7      713.86      752.60     37.55 o 
  -6  10   7      637.13      685.48     47.65 o 
  -5  10   7      264.43      261.64     16.28 o 
  -4  10   7      351.57      329.74     23.44 o 
  -3  10   7     1101.23     1133.54     53.84 o 
  -2  10   7     1866.46     1789.06     58.76 o 
  -1  10   7        2.32        1.44      5.73 o 
   0  10   7     2597.72     2563.80     79.21 o 
   1  10   7     3064.84     2920.70     88.99 o 
   2  10   7      240.23      225.89     12.20 o 
   3  10   7       90.02       94.59     16.10 o 
   4  10   7     1260.64     1277.28     55.30 o 
   5  10   7     1615.03     1583.65     55.44 o 
   6  10   7      768.50      692.70     30.06 o 
   7  10   7     1067.35     1031.07     31.17 o 
   8  10   7     3160.89     3183.45     81.77 o 
   9  10   7      219.10      254.54     18.71 o 
  10  10   7      230.98      228.34     18.22 o 
  11  10   7     1742.64     1860.04     64.83 o 
  12  10   7       37.84       27.05      8.86 o 
  13  10   7       11.05        7.73     15.92 o 
  -6  11   7      179.74      133.16     17.78 o 
  -5  11   7        0.37       -3.72      5.74 o 
  -4  11   7      307.17      303.15     16.60 o 
  -3  11   7      342.87      304.43     18.43 o 
  -2  11   7       78.08       55.80      8.88 o 
  -1  11   7       64.42       60.43      8.75 o 
   0  11   7     1203.55     1114.46     39.62 o 
   1  11   7      242.44      242.76     17.77 o 
   2  11   7       27.37       40.47     10.54 o 
   3  11   7      670.96      651.69     47.46 o 
   4  11   7       72.33       86.59     12.71 o 
   5  11   7        0.22       -2.25      7.18 o 
   6  11   7       72.23       73.18      9.44 o 
   7  11   7        7.17        6.33      5.69 o 
   8  11   7       49.54       52.55      7.92 o 
   9  11   7       89.53       86.12     12.46 o 
  10  11   7      386.12      423.28     24.13 o 
  11  11   7      171.70      190.62     17.50 o 
  12  11   7       61.07       54.03      9.84 o 
  13  11   7      641.92      740.97     35.53 o 
  -5  12   7      456.32      445.70     42.58 o 
  -4  12   7      209.42      168.62     13.90 o 
  -3  12   7      368.68      333.75     30.40 o 
  -2  12   7      515.06      477.56     22.99 o 
  -1  12   7      209.32      185.79     13.53 o 
   0  12   7       36.43       39.68      7.46 o 
   1  12   7       89.84       74.03     12.26 o 
   2  12   7     1011.47     1053.72     47.82 o 
   3  12   7      405.60      351.79     24.24 o 
   4  12   7      106.93       95.75     26.71 o 
   5  12   7     1643.85     1745.90     71.41 o 
   6  12   7     1022.13     1078.51     49.84 o 
   7  12   7      207.50      205.07     14.47 o 
   8  12   7     1448.81     1502.10     50.11 o 
   9  12   7      484.01      530.10     33.59 o 
  10  12   7        2.93        6.16      8.19 o 
  11  12   7      301.22      334.90     22.22 o 
  12  12   7       84.35       79.80     13.63 o 
  -5  13   7      473.23      478.73     35.03 o 
  -4  13   7      120.64      112.47     42.93 o 
  -3  13   7      603.20      559.91     84.48 o 
  -2  13   7     2396.02     2270.23    138.79 o 
  -1  13   7        0.76      -15.97     13.12 o 
   0  13   7      944.58      907.79     45.07 o 
   1  13   7     3022.99     3000.61    113.40 o 
   2  13   7      276.54      119.52     28.82 o 
   3  13   7      231.75      228.31     58.49 o 
   4  13   7      852.14      817.18     41.20 o 
   5  13   7     1911.13     2017.04     82.50 o 
   6  13   7      249.42      257.68     23.65 o 
   7  13   7      515.10      552.16     34.43 o 
   8  13   7     2995.34     3268.26    124.34 o 
   9  13   7      799.48      863.39     33.76 o 
  10  13   7      129.74      147.00     31.38 o 
  11  13   7     1160.76     1164.74     56.77 o 
  12  13   7      643.64      729.89     33.94 o 
  -3  14   7      396.25      385.72     55.28 o 
  -2  14   7      680.21      682.90     57.09 o 
  -1  14   7       97.85       71.03     14.91 o 
   0  14   7     1270.25     1237.79     56.57 o 
   1  14   7     2149.67     2046.60     99.12 o 
   2  14   7      224.14      195.09     26.06 o 
   3  14   7      982.65      940.23     46.56 o 
   4  14   7     1640.14     1695.60     81.25 o 
   5  14   7      313.67      314.64     26.44 o 
   6  14   7      103.81      132.77     19.45 o 
   7  14   7      482.58      439.49     71.50 o 
   8  14   7      577.21      575.06     37.25 o 
   9  14   7      223.93      212.29     42.78 o 
  10  14   7       91.85       76.37     16.82 o 
  11  14   7      575.83      698.53     38.26 o 
  -2  15   7       22.11       29.48     15.10 o 
  -1  15   7       18.67       20.15     16.90 o 
   0  15   7      277.08      250.18     25.94 o 
   1  15   7      177.98      210.77     21.55 o 
   2  15   7        7.25        0.12     10.66 o 
   3  15   7      175.88      184.70     21.04 o 
   4  15   7     1562.68     1639.97     70.59 o 
   5  15   7        6.21       -6.56     11.75 o 
   6  15   7      301.32      287.41     41.47 o 
   7  15   7      710.61      777.55     43.71 o 
   8  15   7        0.89       -6.24     21.28 o 
   9  15   7        0.42       -1.76     13.13 o 
  10  15   7      355.85      372.38     30.50 o 
   0  16   7      160.25      128.70     57.66 o 
   1  16   7      576.96      545.36     34.79 o 
   2  16   7      375.26      412.46     30.21 o 
   3  16   7       40.21       19.52     12.74 o 
   4  16   7      364.87      370.03     45.04 o 
   5  16   7      261.16      297.93     44.69 o 
   6  16   7       88.82       75.25     25.65 o 
   7  16   7      113.39       99.75     33.35 o 
   8  16   7      423.28      484.15     35.07 o 
   9  16   7      156.98      132.64     20.03 o 
   2  17   7      154.69      167.69     22.07 o 
   3  17   7      116.90      115.29     58.90 o 
   4  17   7      681.95      637.14     40.34 o 
   5  17   7      289.84      324.02     60.26 o 
   6  17   7       57.55       69.08     18.40 o 
   7  17   7      276.41      267.70     36.61 o 
  -4 -13   8       91.21       73.45     16.83 o 
  -3 -13   8      239.36      237.82     23.66 o 
  -2 -13   8       64.00       44.60     24.43 o 
  -1 -13   8        0.34       -1.76     10.69 o 
   0 -13   8      232.61      223.24     22.99 o 
  -6 -12   8      307.01      248.81     24.83 o 
  -5 -12   8       11.13       16.70     12.71 o 
  -4 -12   8     1630.36     1643.14    112.80 o 
  -3 -12   8     1120.36     1060.80     49.97 o 
  -2 -12   8        0.26        7.68     11.55 o 
  -1 -12   8      682.49      682.49     37.59 o 
   0 -12   8     1274.44     1263.23     55.94 o 
   1 -12   8      131.81      111.41     17.14 o 
   2 -12   8       49.46       41.72     13.35 o 
   3 -12   8     1189.80     1117.60     73.63 o 
  -7 -11   8      876.00      918.77     75.77 o 
  -6 -11   8      125.43      115.65     18.06 o 
  -5 -11   8      389.42      446.01     60.86 o 
  -4 -11   8     1372.54     1353.83    111.66 o 
  -3 -11   8     1171.33     1285.39     88.30 o 
  -2 -11   8      124.70       92.74     25.23 o 
  -1 -11   8     1046.25     1073.08     49.35 o 
   0 -11   8     1662.35     1748.74     70.31 o 
   1 -11   8       17.62        2.06     10.90 o 
   2 -11   8      551.03      523.46     31.52 o 
   3 -11   8     1132.01     1113.45     42.16 o 
   4 -11   8      769.03      726.07     40.42 o 
   5 -11   8       34.65       31.98     12.89 o 
  -8 -10   8      356.43      378.98     30.39 o 
  -7 -10   8      126.37       83.78     21.35 o 
  -6 -10   8        1.39        5.53     11.28 o 
  -5 -10   8      516.50      536.80     71.49 o 
  -4 -10   8      475.14      537.26     49.16 o 
  -3 -10   8      126.96      140.40     18.61 o 
  -2 -10   8      143.65      127.39     17.31 o 
  -1 -10   8     1303.76     1373.24     75.32 o 
   0 -10   8      145.23      145.16     18.24 o 
   1 -10   8       75.89       75.78     14.41 o 
   2 -10   8     1221.29     1228.66     58.39 o 
   3 -10   8      146.19      154.46     32.35 o 
   4 -10   8       18.38        9.02     10.47 o 
   5 -10   8       11.00       18.13     13.48 o 
   6 -10   8      280.22      201.01     22.35 o 
  -9  -9   8      279.04      269.64     37.42 o 
  -8  -9   8        0.57       -3.95     10.79 o 
  -7  -9   8      189.04      202.66     21.57 o 
  -6  -9   8      223.36      230.44     26.55 o 
  -5  -9   8       15.92       18.13     11.31 o 
  -4  -9   8      198.31      195.00     20.36 o 
  -3  -9   8      156.69      153.13     18.26 o 
  -2  -9   8        0.21        5.78      8.99 o 
  -1  -9   8       12.28       15.85     10.42 o 
   0  -9   8      203.01      227.19     20.53 o 
   1  -9   8      471.01      448.10     27.44 o 
   2  -9   8       86.37       84.57     14.14 o 
   3  -9   8      342.52      331.15     21.06 o 
   4  -9   8      553.05      503.49     32.02 o 
   5  -9   8      263.95      260.15     24.38 o 
   6  -9   8      482.68      410.25     29.04 o 
   7  -9   8      358.00      300.15     26.35 o 
  -9  -8   8        2.10      -10.06     10.24 o 
  -8  -8   8      591.54      566.21     35.19 o 
  -7  -8   8      443.12      429.83     28.25 o 
  -6  -8   8      330.99      325.75     35.70 o 
  -5  -8   8      432.87      411.77     32.72 o 
  -4  -8   8     1893.48     1984.91     75.27 o 
  -3  -8   8     1881.77     2054.35     77.04 o 
  -2  -8   8      374.16      396.00     25.23 o 
  -1  -8   8     1766.75     1939.95     73.23 o 
   0  -8   8     1192.97     1294.03     55.58 o 
   1  -8   8      133.87      158.13     11.42 o 
   2  -8   8      495.47      524.97     20.81 o 
   3  -8   8     1070.96     1113.69     47.68 o 
   4  -8   8     1313.12     1349.85     58.92 o 
   5  -8   8       16.07       26.97     11.20 o 
   6  -8   8      792.82      737.33     30.84 o 
   7  -8   8     1741.67     1631.06     51.57 o 
   8  -8   8      282.35      241.71     40.94 o 
 -10  -7   8      154.57      156.79     17.85 o 
  -9  -7   8      326.92      296.96     61.29 o 
  -8  -7   8     1129.32     1187.93     76.84 o 
  -7  -7   8      856.08      832.08     30.53 o 
  -6  -7   8       49.51       35.75      7.52 o 
  -5  -7   8      805.76      795.57     37.84 o 
  -4  -7   8     3457.45     3599.35    169.01 o 
  -3  -7   8     1579.94     1669.93     64.25 o 
  -2  -7   8      476.67      493.94     27.67 o 
  -1  -7   8     5802.71     6299.50    207.29 o 
   0  -7   8     3073.39     3280.12     89.56 o 
   1  -7   8      293.11      283.07     16.58 o 
   2  -7   8     3526.75     3566.06     96.75 o 
   3  -7   8     1925.29     2015.22     74.68 o 
   4  -7   8       94.45      110.70     16.10 o 
   5  -7   8      285.11      276.18     15.48 o 
   6  -7   8     1138.33     1085.75     36.74 o 
   7  -7   8     1000.18      919.36     33.07 o 
   8  -7   8       26.53        2.53      8.18 o 
   9  -7   8      744.17      684.97     74.00 o 
 -10  -6   8       27.34       25.65     11.48 o 
  -9  -6   8      533.69      533.16     30.63 o 
  -8  -6   8      697.14      719.65     35.79 o 
  -7  -6   8      157.76      144.00     12.85 o 
  -6  -6   8      506.75      538.99     51.71 o 
  -5  -6   8     1292.58     1305.71     41.47 o 
  -4  -6   8      332.08      384.20     24.33 o 
  -3  -6   8       38.56       56.77     17.12 o 
  -2  -6   8      159.57      214.63     18.54 o 
  -1  -6   8     1386.89     1657.91     62.65 o 
   0  -6   8      838.06      924.07     27.18 o 
   1  -6   8      223.80      254.85     10.33 o 
   2  -6   8     1230.38     1361.92     41.07 o 
   3  -6   8     1051.19     1104.51     34.78 o 
   4  -6   8      191.38      186.63     21.83 o 
   5  -6   8      241.75      230.67     13.78 o 
   6  -6   8      695.53      643.18     24.84 o 
   7  -6   8        3.27       10.41     10.31 o 
   8  -6   8       66.46       54.86     11.81 o 
   9  -6   8      408.20      350.25     29.52 o 
  10  -6   8      199.70      180.19     17.33 o 
 -10  -5   8       28.16       30.65     12.06 o 
  -9  -5   8       83.22       67.70     34.15 o 
  -8  -5   8      126.63      133.31     15.95 o 
  -7  -5   8        7.57        7.97      8.39 o 
  -6  -5   8      671.81      691.05     26.62 o 
  -5  -5   8      274.01      287.45     21.40 o 
  -4  -5   8       35.93       44.65      7.36 o 
  -3  -5   8      787.61      895.55     29.66 o 
  -2  -5   8        7.71        4.46      5.77 o 
  -1  -5   8      143.14      130.45      7.99 o 
   0  -5   8     1449.08     1455.85     34.14 o 
   1  -5   8       78.41       88.70     10.37 o 
   2  -5   8        4.68       16.30      6.97 o 
   3  -5   8      425.66      410.61     15.65 o 
   4  -5   8      370.61      379.48     14.35 o 
   5  -5   8      411.70      419.84     15.54 o 
   6  -5   8      166.54      179.01      9.96 o 
   7  -5   8      904.31      875.67     24.96 o 
   8  -5   8      148.48      127.16      8.93 o 
   9  -5   8       35.37       31.89      7.14 o 
  10  -5   8       45.13       34.39      7.97 o 
 -11  -4   8      826.52      935.58     38.27 o 
 -10  -4   8       80.55       90.35     19.41 o 
  -9  -4   8      326.32      316.52     27.80 o 
  -8  -4   8      890.72      880.65     79.30 o 
  -7  -4   8      503.99      497.48     54.62 o 
  -6  -4   8       18.83       11.47     10.32 o 
  -5  -4   8     1056.28     1071.24     35.35 o 
  -4  -4   8     2421.25     2539.01     72.96 o 
  -3  -4   8      271.56      301.33     16.00 o 
  -2  -4   8      265.80      273.00      9.81 o 
  -1  -4   8     3316.10     3582.81     68.95 o 
   0  -4   8      982.01     1081.34     32.28 o 
   1  -4   8      349.36      346.41     12.03 o 
   2  -4   8     3724.69     3754.71     70.91 o 
   3  -4   8     3821.54     3920.69     81.44 o 
   4  -4   8     1245.56     1293.60     33.98 o 
   5  -4   8       50.23       50.03      5.77 o 
   6  -4   8     4019.71     3892.55     84.96 o 
   7  -4   8     2121.94     2066.14     48.76 o 
   8  -4   8       37.76       23.13      7.33 o 
   9  -4   8     1579.12     1406.37     36.63 o 
  10  -4   8     1586.28     1493.85     68.23 o 
  11  -4   8       90.87       64.56     10.07 o 
 -11  -3   8      389.73      478.65     36.75 o 
 -10  -3   8      224.11      217.48     18.03 o 
  -9  -3   8     1002.90     1054.49     39.80 o 
  -8  -3   8     1648.09     1668.58     55.11 o 
  -7  -3   8      763.70      717.83     34.74 o 
  -6  -3   8      301.29      313.28     22.08 o 
  -5  -3   8     3501.30     3588.05     84.78 o 
  -4  -3   8     2399.84     2268.10     50.59 o 
  -3  -3   8       99.98       91.12      6.38 o 
  -2  -3   8     1732.01     1797.48     34.02 o 
  -1  -3   8     4011.91     4238.57     74.62 o 
   0  -3   8     1903.72     2135.43     39.38 o 
   1  -3   8     1076.39     1177.35     31.53 o 
   2  -3   8     4753.43     5048.90     93.66 o 
   3  -3   8     4950.91     5134.23    104.99 o 
   4  -3   8        1.40        8.53      3.52 o 
   5  -3   8      581.98      633.18     18.39 o 
   6  -3   8     2317.22     2253.56     51.53 o 
   7  -3   8      863.99      847.56     23.85 o 
   8  -3   8        1.25        4.91      6.33 o 
   9  -3   8      995.37      927.23     29.99 o 
  10  -3   8     1678.56     1612.66     42.95 o 
  11  -3   8      299.78      272.27     14.38 o 
 -11  -2   8      205.04      193.36     21.61 o 
 -10  -2   8       13.67       18.09      9.32 o 
  -9  -2   8      797.69      854.08     34.33 o 
  -8  -2   8     1152.24     1193.43     42.38 o 
  -7  -2   8      289.24      263.29     16.49 o 
  -6  -2   8      955.06      890.82     32.46 o 
  -5  -2   8     3351.09     3197.54     70.95 o 
  -4  -2   8      726.84      685.91     17.34 o 
  -3  -2   8       52.14       55.58      5.13 o 
  -2  -2   8      967.05      950.20     19.84 o 
  -1  -2   8     1510.12     1582.22     30.20 o 
   0  -2   8     2653.40     2758.21     53.65 o 
   1  -2   8     2047.46     2155.65     38.93 o 
   2  -2   8     6323.29     6745.99    136.25 o 
   3  -2   8     3502.58     3563.42     69.30 o 
   4  -2   8      449.65      475.21     12.41 o 
   5  -2   8     3239.56     3353.26     72.64 o 
   6  -2   8      453.64      484.29     15.74 o 
   7  -2   8        5.04        4.52      4.48 o 
   8  -2   8      605.88      589.57     21.19 o 
   9  -2   8      673.44      615.12     22.69 o 
  10  -2   8      108.41      118.28     15.38 o 
  11  -2   8        0.14       -5.92      7.48 o 
  12  -2   8      359.54      324.23     18.69 o 
 -11  -1   8       49.30       66.09     21.61 o 
 -10  -1   8       58.51       53.94     15.16 o 
  -9  -1   8      129.11      145.44     34.28 o 
  -8  -1   8       28.39       23.96     20.40 o 
  -7  -1   8       26.75       14.42      7.36 o 
  -6  -1   8      590.70      591.38     24.74 o 
  -5  -1   8      292.38      242.91     12.65 o 
  -4  -1   8       76.41       83.29      6.13 o 
  -3  -1   8     1564.92     1501.30     30.34 o 
  -2  -1   8        5.02        8.76      3.43 o 
  -1  -1   8      907.27      815.11     16.43 o 
   0  -1   8     1993.17     2020.25     37.60 o 
   1  -1   8       22.23       24.87      3.73 o 
   2  -1   8      134.87      144.23      8.04 o 
   3  -1   8       54.36       58.12      3.93 o 
   4  -1   8       12.72       14.96      2.97 o 
   5  -1   8      146.15      132.38      7.03 o 
   6  -1   8      275.08      260.45     10.95 o 
   7  -1   8      758.11      718.46     23.20 o 
   8  -1   8       98.49       98.12      9.13 o 
   9  -1   8       10.42        8.67      6.89 o 
  10  -1   8      210.70      179.02     12.80 o 
  11  -1   8      379.15      360.32     18.10 o 
  12  -1   8        5.23       -0.87      8.02 o 
 -11   0   8      325.93      369.57     39.36 o 
 -10   0   8       59.99       66.25     21.33 o 
  -9   0   8      471.17      528.03     47.11 o 
  -8   0   8      259.45      318.93     52.16 o 
  -7   0   8      124.70      119.99     11.82 o 
  -6   0   8      224.97      223.08     17.13 o 
  -5   0   8      307.68      294.55     12.05 o 
  -4   0   8      264.82      275.92     11.57 o 
  -3   0   8      646.92      595.49     15.62 o 
  -2   0   8      262.48      270.69      8.43 o 
  -1   0   8     3008.61     2728.72     47.14 o 
   0   0   8     6891.50     6577.85    147.67 o 
   1   0   8      817.10      807.55     19.43 o 
   2   0   8     3207.51     3156.70     67.45 o 
   3   0   8     5044.60     5234.93    122.33 o 
   4   0   8        9.61       14.72      2.83 o 
   5   0   8     1238.11     1215.79     26.24 o 
   6   0   8     3240.67     3349.85     86.23 o 
   7   0   8      933.46      966.61     40.36 o 
   8   0   8       81.15       70.69      6.38 o 
   9   0   8      796.30      803.61     26.71 o 
  10   0   8     1654.95     1583.11     45.11 o 
  11   0   8      312.77      331.50     17.39 o 
  12   0   8      213.65      200.96     15.76 o 
 -10   1   8       25.62       14.84     16.35 o 
  -9   1   8      713.11      610.30     49.26 o 
  -8   1   8     2187.84     2196.43    120.25 o 
  -7   1   8      177.91      164.80     24.48 o 
  -6   1   8      884.77      873.10     24.95 o 
  -5   1   8     5746.91     5584.58    103.74 o 
  -4   1   8     1174.98     1178.34     24.96 o 
  -3   1   8      229.12      206.55      7.42 o 
  -2   1   8     3272.86     3025.77     56.03 o 
  -1   1   8     7607.94     7296.25    129.23 o 
   0   1   8      822.28      680.22     15.19 o 
   1   1   8     1260.49     1141.46     22.79 o 
   2   1   8     8329.97     7846.85    147.78 o 
   3   1   8     5510.95     5333.75     89.98 o 
   4   1   8       50.54       58.46      4.23 o 
   5   1   8     6312.34     6342.70     99.71 o 
   6   1   8     6395.58     6557.94    153.09 o 
   7   1   8      222.63      238.36     10.85 o 
   8   1   8     1189.00     1149.04     33.53 o 
   9   1   8     2436.91     2404.94     56.21 o 
  10   1   8     1645.86     1613.10     40.00 o 
  11   1   8       45.87       31.33      8.32 o 
  12   1   8     1069.38     1090.67     67.95 o 
  13   1   8      709.42      765.25     30.28 o 
 -10   2   8      193.32      191.43     26.72 o 
  -9   2   8      156.52      136.44     18.46 o 
  -8   2   8      519.84      531.19     33.22 o 
  -7   2   8       81.53       63.94     10.17 o 
  -6   2   8      873.91      868.96     27.80 o 
  -5   2   8     4404.44     4367.85     96.50 o 
  -4   2   8      490.13      486.32     12.08 o 
  -3   2   8     1615.92     1535.96     27.43 o 
  -2   2   8     3301.12     3011.08     53.38 o 
  -1   2   8     1476.74     1325.52     29.33 o 
   0   2   8       26.37       32.03      3.75 o 
   1   2   8     3380.00     3120.12     62.92 o 
   2   2   8     2508.19     2246.17     43.07 o 
   3   2   8     1463.75     1363.78     25.52 o 
   4   2   8      237.72      216.49      7.25 o 
   5   2   8     3354.99     3197.89     56.10 o 
   6   2   8     2385.22     2300.54     43.90 o 
   7   2   8      208.79      204.54     10.20 o 
   8   2   8     1754.13     1722.86     41.22 o 
   9   2   8     1463.54     1464.65     44.48 o 
  10   2   8       12.33       19.44      5.56 o 
  11   2   8       17.72       14.63      6.22 o 
  12   2   8      316.15      323.30     17.20 o 
  13   2   8      197.12      190.14     20.41 o 
 -10   3   8      378.48      353.91     83.79 o 
  -9   3   8       79.22       76.85     15.14 o 
  -8   3   8       65.87       77.23     11.51 o 
  -7   3   8        7.84        4.57      7.09 o 
  -6   3   8      534.99      560.51     22.44 o 
  -5   3   8       19.09       22.72      5.65 o 
  -4   3   8      121.28      104.03      7.04 o 
  -3   3   8      768.89      701.28     15.99 o 
  -2   3   8      317.37      280.67      8.82 o 
  -1   3   8        0.28        7.73      3.23 o 
   0   3   8      508.15      421.60     13.18 o 
   1   3   8       35.31       35.01      3.31 o 
   2   3   8       34.98       41.47      3.56 o 
   3   3   8       55.14       49.83      3.92 o 
   4   3   8       86.07       77.62      4.89 o 
   5   3   8     1109.60     1030.88     23.17 o 
   6   3   8       79.36       85.53      5.24 o 
   7   3   8     1021.00      941.32     25.08 o 
   8   3   8      697.18      666.34     20.02 o 
   9   3   8        7.00        5.69      7.73 o 
  10   3   8      529.98      539.28     18.66 o 
  11   3   8       75.25       67.40      9.53 o 
  12   3   8       27.75       27.41      7.92 o 
  13   3   8       72.82       88.50     14.02 o 
 -10   4   8       17.28        5.67      9.53 o 
  -9   4   8        1.21        3.72      8.11 o 
  -8   4   8      802.99      849.92     42.65 o 
  -7   4   8      332.94      347.94     14.80 o 
  -6   4   8        6.86       15.98      6.44 o 
  -5   4   8     2045.62     2091.17     46.18 o 
  -4   4   8      451.44      415.07     13.90 o 
  -3   4   8        0.73        1.09      4.25 o 
  -2   4   8      689.73      661.59     15.27 o 
  -1   4   8     1899.30     1727.29     34.92 o 
   0   4   8     1854.23     1687.20     34.09 o 
   1   4   8      940.13      920.59     20.43 o 
   2   4   8     5493.51     4962.18     92.83 o 
   3   4   8     2237.79     2029.19     40.34 o 
   4   4   8       52.20       48.84      4.84 o 
   5   4   8     3989.62     3743.00     76.76 o 
   6   4   8     1275.37     1243.16     26.38 o 
   7   4   8     1149.23     1118.14     26.38 o 
   8   4   8      133.77      122.47      9.01 o 
   9   4   8      673.59      647.17     24.24 o 
  10   4   8     1372.72     1367.95     41.35 o 
  11   4   8      213.57      231.32     15.63 o 
  12   4   8      411.56      407.35     20.51 o 
  13   4   8     1018.69     1095.31     45.32 o 
  -9   5   8      649.61      683.60     26.97 o 
  -8   5   8      490.81      581.69     39.35 o 
  -7   5   8       91.98       98.85     11.84 o 
  -6   5   8     1624.08     1665.72     52.91 o 
  -5   5   8     2046.90     2198.02     60.18 o 
  -4   5   8     1391.30     1359.13     32.01 o 
  -3   5   8     1279.67     1239.81     43.56 o 
  -2   5   8     3544.60     3437.03     67.37 o 
  -1   5   8     2881.28     2698.14     56.64 o 
   0   5   8        4.27        9.59      3.53 o 
   1   5   8     3032.51     2858.93     54.88 o 
   2   5   8     6720.81     6126.10    112.25 o 
   3   5   8     4721.89     4358.19     75.50 o 
   4   5   8     1033.20      979.21     22.10 o 
   5   5   8    11637.52    10570.91    208.33 o 
   6   5   8     5165.30     4816.24     98.03 o 
   7   5   8      676.63      649.97     20.59 o 
   8   5   8     1360.55     1323.55     39.88 o 
   9   5   8     2651.94     2573.82     60.80 o 
  10   5   8       93.65       88.30     10.43 o 
  11   5   8       16.34       26.07      8.02 o 
  12   5   8     1174.02     1291.16     41.24 o 
  13   5   8      502.22      589.17     32.06 o 
  -9   6   8      425.49      464.09     74.38 o 
  -8   6   8      220.25      213.08     28.67 o 
  -7   6   8       60.55       52.17      7.08 o 
  -6   6   8      714.71      794.26     28.47 o 
  -5   6   8     1989.79     2054.73     50.26 o 
  -4   6   8      534.59      527.79     16.30 o 
  -3   6   8      666.65      665.08     18.53 o 
  -2   6   8     4356.75     4239.44     85.88 o 
  -1   6   8     1224.32     1126.16     26.73 o 
   0   6   8      961.50      901.33     26.98 o 
   1   6   8     3797.87     3479.36     71.21 o 
   2   6   8     1562.37     1488.23     30.73 o 
   3   6   8      559.48      549.18     15.43 o 
   4   6   8      443.63      426.52     11.50 o 
   5   6   8     2285.87     2110.54     41.57 o 
   6   6   8     3384.97     3071.20     64.60 o 
   7   6   8       26.02       39.59      6.64 o 
   8   6   8     1480.28     1447.79     37.42 o 
   9   6   8     2331.12     2265.08     63.13 o 
  10   6   8       70.48       58.34      8.06 o 
  11   6   8      611.38      624.88     25.20 o 
  12   6   8      442.62      433.51     21.41 o 
  13   6   8      215.69      248.19     22.06 o 
  -8   7   8      109.42      113.15     19.00 o 
  -7   7   8      188.65      180.69     14.03 o 
  -6   7   8      385.11      400.69     19.90 o 
  -5   7   8        3.35        6.47      8.63 o 
  -4   7   8      129.17      131.78      8.09 o 
  -3   7   8      118.56      123.48      7.82 o 
  -2   7   8     1265.42     1270.93     30.40 o 
  -1   7   8      170.72      172.86     10.83 o 
   0   7   8     2053.74     1937.97     50.28 o 
   1   7   8     3215.98     3091.70     64.01 o 
   2   7   8        9.69       13.90      3.80 o 
   3   7   8     1396.60     1275.23     29.63 o 
   4   7   8     1173.09     1044.66     23.43 o 
   5   7   8        2.02        5.74      3.58 o 
   6   7   8      215.21      209.44      9.86 o 
   7   7   8      468.43      440.31     16.36 o 
   8   7   8      409.84      396.08     18.56 o 
   9   7   8        0.07       -0.89      7.07 o 
  10   7   8      461.97      466.04     18.45 o 
  11   7   8      769.92      835.97     26.64 o 
  12   7   8       44.02       46.90      9.08 o 
  13   7   8      254.60      233.41     21.38 o 
  -8   8   8      248.94      221.22     57.05 o 
  -7   8   8      304.00      309.32     28.68 o 
  -6   8   8       29.18       26.19      9.00 o 
  -5   8   8     1430.73     1504.26     45.61 o 
  -4   8   8      251.33      271.62     15.55 o 
  -3   8   8     1270.33     1234.15     37.69 o 
  -2   8   8     1109.45     1092.02     34.26 o 
  -1   8   8      585.70      578.67     27.97 o 
   0   8   8        7.57        7.03      3.81 o 
   1   8   8      773.77      689.03     18.45 o 
   2   8   8      835.04      778.62     20.16 o 
   3   8   8      541.68      481.49     14.88 o 
   4   8   8      378.69      347.39     13.89 o 
   5   8   8     1040.55     1028.66     30.83 o 
   6   8   8     1851.11     1740.73     41.73 o 
   7   8   8        0.09       -0.26      4.91 o 
   8   8   8      425.53      406.10     19.03 o 
   9   8   8      949.63      922.31     36.32 o 
  10   8   8      382.11      390.61     20.04 o 
  11   8   8        1.74        2.01      7.41 o 
  12   8   8      271.33      298.83     15.90 o 
  13   8   8      785.48      888.45     37.20 o 
  -7   9   8       22.32        8.61     10.21 o 
  -6   9   8      227.36      198.68     18.45 o 
  -5   9   8      696.35      704.11     27.40 o 
  -4   9   8      667.89      700.41     26.30 o 
  -3   9   8      436.31      408.12     18.84 o 
  -2   9   8     4662.87     4643.12    138.48 o 
  -1   9   8     1291.50     1272.04     44.17 o 
   0   9   8       54.86       58.73      9.03 o 
   1   9   8     3497.09     3492.23    118.48 o 
   2   9   8     1635.24     1517.19     40.25 o 
   3   9   8      990.05      907.18     22.74 o 
   4   9   8      407.29      428.62     17.30 o 
   5   9   8     4604.36     4478.41    109.72 o 
   6   9   8     3365.33     3345.74     84.03 o 
   7   9   8       36.60       37.14      7.54 o 
   8   9   8     2526.84     2536.70     80.80 o 
   9   9   8     3039.79     3069.30     96.14 o 
  10   9   8      220.42      238.61     16.11 o 
  11   9   8      570.59      598.40     23.45 o 
  12   9   8      865.60      987.35     32.42 o 
  13   9   8      476.29      554.35     26.19 o 
  -7  10   8      407.91      390.14     41.29 o 
  -6  10   8     1129.94     1200.46     39.99 o 
  -5  10   8      418.36      397.72     20.21 o 
  -4  10   8       49.37       50.50      9.09 o 
  -3  10   8      996.14     1051.36     39.98 o 
  -2  10   8     3601.57     3554.51    137.41 o 
  -1  10   8      247.23      210.93     14.95 o 
   0  10   8     1324.16     1282.18     51.32 o 
   1  10   8     4169.60     4098.34    121.87 o 
   2  10   8     1019.55      992.31     36.37 o 
   3  10   8      323.25      346.57     16.62 o 
   4  10   8     1554.86     1527.57     49.41 o 
   5  10   8     1299.61     1202.10    107.25 o 
   6  10   8      393.04      371.52     21.46 o 
   7  10   8      313.50      292.14     18.10 o 
   8  10   8     1666.97     1642.55     46.15 o 
   9  10   8     2076.19     2079.78     78.55 o 
  10  10   8       55.62       45.46     15.90 o 
  11  10   8      861.60      937.83     39.88 o 
  12  10   8      661.91      715.74     28.05 o 
  13  10   8        6.52       18.67     10.11 o 
  -6  11   8      178.52      134.22     15.19 o 
  -5  11   8       22.29       10.28      7.40 o 
  -4  11   8      207.31      178.01     15.88 o 
  -3  11   8      113.40       84.19     12.48 o 
  -2  11   8       94.28       93.00     11.79 o 
  -1  11   8      122.02       99.30     11.20 o 
   0  11   8      313.40      307.83     18.22 o 
   1  11   8      767.62      769.46     30.57 o 
   2  11   8      599.95      529.81     26.09 o 
   3  11   8      913.24      874.42     42.03 o 
   4  11   8     1123.73     1085.70     78.36 o 
   5  11   8       28.06       25.81      7.03 o 
   6  11   8      693.43      654.88     31.12 o 
   7  11   8       13.55        9.38      8.30 o 
   8  11   8      182.78      142.18     15.20 o 
   9  11   8        1.08       -2.04     17.21 o 
  10  11   8        1.60        7.13      8.77 o 
  11  11   8      398.27      397.23     24.50 o 
  12  11   8       11.75       19.42     16.10 o 
  13  11   8       47.58       42.54     13.18 o 
  -5  12   8      389.70      346.92     25.87 o 
  -4  12   8       87.37       67.07     10.76 o 
  -3  12   8       21.62       21.31      9.62 o 
  -2  12   8      776.48      749.56     59.04 o 
  -1  12   8      152.59      130.39     13.21 o 
   0  12   8       36.28       36.76      8.23 o 
   1  12   8      372.36      384.55     27.07 o 
   2  12   8       89.05       76.89     14.13 o 
   3  12   8      212.37      196.12     26.08 o 
   4  12   8       52.12       59.88     13.23 o 
   5  12   8      940.31      914.46     48.60 o 
   6  12   8     1666.55     1777.42     62.66 o 
   7  12   8      108.90      126.28     16.11 o 
   8  12   8      860.07      949.56     35.89 o 
   9  12   8      603.51      671.64     29.73 o 
  10  12   8      103.94       91.78     24.17 o 
  11  12   8      167.29      181.38     17.25 o 
  12  12   8       67.70       63.93     16.84 o 
  -4  13   8        3.09       -0.78      6.65 o 
  -3  13   8      272.64      228.93     31.58 o 
  -2  13   8     1249.26     1166.28     56.12 o 
  -1  13   8      817.01      759.97     54.60 o 
   0  13   8      536.92      493.90     32.85 o 
   1  13   8     2266.62     2263.45     89.71 o 
   2  13   8     1021.17     1018.20     48.67 o 
   3  13   8       55.10       41.00     12.88 o 
   4  13   8     1262.42     1168.95     70.90 o 
   5  13   8     1719.92     1708.63     86.80 o 
   6  13   8      732.95      689.12     39.16 o 
   7  13   8       78.71       84.64     16.61 o 
   8  13   8     1573.58     1703.02     55.84 o 
   9  13   8     1406.85     1547.90     52.69 o 
  10  13   8       73.32       69.65     15.43 o 
  11  13   8     1032.95     1031.86     60.84 o 
  12  13   8      938.80     1100.70     56.35 o 
  -3  14   8      369.61      395.85     31.01 o 
  -2  14   8      585.07      550.17     36.34 o 
  -1  14   8       58.55       79.16     16.19 o 
   0  14   8      445.12      444.87     60.88 o 
   1  14   8     1690.59     1704.77     71.96 o 
   2  14   8      557.25      534.21     33.88 o 
   3  14   8      277.76      284.84     25.48 o 
   4  14   8     2124.74     1921.43    303.15 o 
   5  14   8      727.36      699.49     40.44 o 
   6  14   8        6.66       -2.95     21.01 o 
   7  14   8      540.47      588.21     37.84 o 
   8  14   8      498.26      556.03     36.61 o 
   9  14   8      718.35      735.36    137.78 o 
  10  14   8       62.55       76.55     13.31 o 
  11  14   8      593.49      716.44     40.31 o 
  -2  15   8        1.49        0.68     11.45 o 
  -1  15   8       74.09       70.07     16.05 o 
   0  15   8      248.22      256.18     34.84 o 
   1  15   8       95.94      102.73     16.89 o 
   2  15   8      162.27      137.80     25.17 o 
   3  15   8      287.65      285.36     25.88 o 
   4  15   8      652.97      696.63     40.71 o 
   5  15   8      135.52      140.01     20.13 o 
   6  15   8      137.47      123.95     20.13 o 
   7  15   8      285.52      286.14     27.33 o 
   8  15   8      134.89      137.35     20.77 o 
   9  15   8        7.73       14.19     14.80 o 
  10  15   8      156.91      145.67     42.91 o 
   0  16   8        8.54       18.16     12.83 o 
   1  16   8      295.79      272.31     29.04 o 
   2  16   8      568.61      561.59     35.83 o 
   3  16   8        1.82        5.38     13.12 o 
   4  16   8        4.72        3.76     12.45 o 
   5  16   8      338.43      356.01     33.38 o 
   6  16   8      328.78      339.21     30.39 o 
   7  16   8       32.92       34.85     15.19 o 
   8  16   8      262.67      296.95     56.44 o 
   9  16   8      964.46     1062.63     55.60 o 
   3  17   8       96.42       78.50     29.62 o 
   4  17   8      997.50      961.44     51.14 o 
   5  17   8      293.35      301.50     41.42 o 
   6  17   8        3.73      -19.82     14.28 o 
  -5 -12   9        2.97      -17.28     14.41 o 
  -4 -12   9      885.08      841.59     43.58 o 
  -3 -12   9     1307.19     1265.34     63.97 o 
  -2 -12   9       70.68       73.59     11.42 o 
  -1 -12   9      406.65      385.14     20.32 o 
   0 -12   9     1249.56     1231.11     55.53 o 
   1 -12   9      918.03      815.84     42.09 o 
  -6 -11   9        7.72        6.59     18.98 o 
  -5 -11   9        2.30       10.51     12.80 o 
  -4 -11   9     1229.73     1257.28    128.92 o 
  -3 -11   9      767.69      726.99     39.63 o 
  -2 -11   9      142.35      149.41     19.65 o 
  -1 -11   9     1076.31     1114.07     38.68 o 
   0 -11   9     2019.76     1966.39     59.69 o 
   1 -11   9      516.84      546.06     33.38 o 
   2 -11   9      124.86      107.48     17.03 o 
   3 -11   9      621.91      614.75     40.05 o 
   4 -11   9     1061.25     1053.98     66.35 o 
  -7 -10   9      651.90      681.15     38.54 o 
  -6 -10   9      111.96       86.25     16.97 o 
  -5 -10   9      462.18      508.91     39.97 o 
  -4 -10   9      384.38      362.30     50.50 o 
  -3 -10   9      188.16      174.54     21.44 o 
  -2 -10   9       45.19       40.25     13.62 o 
  -1 -10   9      879.29      888.78     32.54 o 
   0 -10   9     1373.54     1451.35     46.35 o 
   1 -10   9        3.94       10.15     11.75 o 
   2 -10   9      997.83      995.14     46.55 o 
   3 -10   9      552.03      517.42     29.30 o 
   4 -10   9        4.79        4.83     11.51 o 
   5 -10   9       58.89       35.44     13.88 o 
  -8  -9   9       22.70       17.45     17.22 o 
  -7  -9   9       12.28       20.54     12.43 o 
  -6  -9   9      218.43      225.13     22.86 o 
  -5  -9   9      333.00      338.59     25.64 o 
  -4  -9   9      142.34      153.13     21.37 o 
  -3  -9   9      471.65      471.52     29.78 o 
  -2  -9   9      178.61      177.93     19.57 o 
  -1  -9   9       28.44       28.55     10.79 o 
   0  -9   9      191.05      177.57     13.46 o 
   1  -9   9       18.40       15.90      8.76 o 
   2  -9   9      156.62      170.40     18.45 o 
   3  -9   9       88.28      110.33     14.34 o 
   4  -9   9      731.06      685.41     39.02 o 
   5  -9   9      319.56      298.06     26.90 o 
   6  -9   9        9.60        1.21     10.79 o 
  -9  -8   9        5.14       -7.35      8.13 o 
  -8  -8   9       94.31      104.08     25.16 o 
  -7  -8   9      533.75      591.58     33.82 o 
  -6  -8   9      349.85      335.80     31.19 o 
  -5  -8   9        5.91        8.74     10.70 o 
  -4  -8   9     1303.24     1324.28     55.56 o 
  -3  -8   9     1755.52     2019.21     77.13 o 
  -2  -8   9      190.01      203.54     24.50 o 
  -1  -8   9     1254.71     1285.75     41.31 o 
   0  -8   9     3045.80     3257.39     90.54 o 
   1  -8   9      270.50      269.32     15.21 o 
   2  -8   9      284.41      278.36     17.61 o 
   3  -8   9      834.47      846.10     40.41 o 
   4  -8   9      454.54      495.47     32.34 o 
   5  -8   9      590.55      569.86     34.68 o 
   6  -8   9      506.39      489.25     22.18 o 
   7  -8   9      942.40      870.73     32.62 o 
  -9  -7   9      132.38       76.20     15.52 o 
  -8  -7   9      857.19      864.61     39.69 o 
  -7  -7   9     1247.31     1267.65     42.08 o 
  -6  -7   9       67.54       45.83     13.35 o 
  -5  -7   9      777.05      821.04     44.85 o 
  -4  -7   9     1996.44     2063.48     92.16 o 
  -3  -7   9     1720.34     1826.89     70.42 o 
  -2  -7   9        1.22       -1.20      6.29 o 
  -1  -7   9     2937.88     3151.07     87.54 o 
   0  -7   9     5037.23     5346.29    142.23 o 
   1  -7   9      345.75      347.04     21.31 o 
   2  -7   9     1931.91     2018.11     65.52 o 
   3  -7   9     3544.33     3473.58     95.37 o 
   4  -7   9      637.64      632.86     25.44 o 
   5  -7   9       64.65       61.03      8.78 o 
   6  -7   9     1337.97     1260.25     42.05 o 
   7  -7   9     1265.43     1236.39     41.84 o 
   8  -7   9      239.84      245.12     19.29 o 
 -10  -6   9       26.28       -5.00      9.68 o 
  -9  -6   9      134.75       93.96     14.68 o 
  -8  -6   9      664.54      632.37     33.04 o 
  -7  -6   9     1069.08     1083.10    101.81 o 
  -6  -6   9      280.40      252.29     15.69 o 
  -5  -6   9     1547.68     1628.21     50.16 o 
  -4  -6   9      771.15      896.42     41.09 o 
  -3  -6   9        2.09        4.91      9.40 o 
  -2  -6   9      129.00      130.11     12.39 o 
  -1  -6   9     1029.31     1191.13     38.00 o 
   0  -6   9     1010.25     1132.09     36.34 o 
   1  -6   9      109.32      115.47     10.03 o 
   2  -6   9     1670.97     1772.80     52.96 o 
   3  -6   9     1898.06     1943.84     69.21 o 
   4  -6   9      374.10      381.59     22.17 o 
   5  -6   9     1253.29     1214.67     40.17 o 
   6  -6   9      986.81      948.64     33.63 o 
   7  -6   9      163.79      142.83     12.76 o 
   8  -6   9       69.48       55.17     11.15 o 
   9  -6   9       58.07       39.98     10.84 o 
 -10  -5   9      105.43       81.04     15.17 o 
  -9  -5   9       23.78       24.01     23.28 o 
  -8  -5   9        9.29        7.87      9.21 o 
  -7  -5   9        4.65       -7.71     14.53 o 
  -6  -5   9        2.76       16.15      8.78 o 
  -5  -5   9      965.40      995.31     33.90 o 
  -4  -5   9       17.21        8.44      5.32 o 
  -3  -5   9      331.88      366.98     14.01 o 
  -2  -5   9      655.05      712.59     49.26 o 
  -1  -5   9       90.88      101.40     14.00 o 
   0  -5   9      435.99      468.08     16.67 o 
   1  -5   9       38.15       47.73      5.62 o 
   2  -5   9       85.96       79.90      7.42 o 
   3  -5   9      125.10      120.72      9.58 o 
   4  -5   9      100.91       92.44     12.24 o 
   5  -5   9      904.45      939.49     27.38 o 
   6  -5   9        4.84        6.60      8.01 o 
   7  -5   9      142.06      154.54     12.94 o 
   8  -5   9      425.64      411.91     18.29 o 
   9  -5   9        6.64        0.95      5.92 o 
  10  -5   9       94.57       86.23     15.61 o 
 -10  -4   9      488.15      520.65     32.08 o 
  -9  -4   9        0.37       -6.18      9.86 o 
  -8  -4   9      770.18      871.87     41.61 o 
  -7  -4   9     1249.89     1278.57     53.60 o 
  -6  -4   9       11.08        9.75      7.15 o 
  -5  -4   9      514.51      518.49     23.51 o 
  -4  -4   9      513.33      526.49     18.51 o 
  -3  -4   9     1570.40     1721.88     43.86 o 
  -2  -4   9      112.08       95.46      7.61 o 
  -1  -4   9      980.92     1048.61     31.88 o 
   0  -4   9     6502.76     6855.98    146.77 o 
   1  -4   9      457.56      462.25     14.82 o 
   2  -4   9      638.07      711.23     19.74 o 
   3  -4   9     2854.49     3084.52     73.23 o 
   4  -4   9     1296.69     1362.15     35.92 o 
   5  -4   9        0.76        4.95      4.48 o 
   6  -4   9      627.09      609.80     20.43 o 
   7  -4   9     1655.91     1585.68     39.50 o 
   8  -4   9      881.83      835.35     27.80 o 
   9  -4   9       97.51       79.93     13.49 o 
  10  -4   9     1707.30     1482.87     64.46 o 
 -10  -3   9      155.22      155.56     25.47 o 
  -9  -3   9      168.19      170.69     27.93 o 
  -8  -3   9     1438.61     1539.13     63.18 o 
  -7  -3   9     1474.79     1520.32     83.47 o 
  -6  -3   9        9.85        6.65     14.47 o 
  -5  -3   9     2425.79     2499.55     63.94 o 
  -4  -3   9     2599.47     2747.65     66.51 o 
  -3  -3   9      267.65      257.88     12.26 o 
  -2  -3   9     1195.52     1185.30     26.32 o 
  -1  -3   9     7283.78     7759.64    159.80 o 
   0  -3   9     2408.69     2604.44     51.65 o 
   1  -3   9      379.02      369.26     12.93 o 
   2  -3   9     4354.50     4696.71    111.20 o 
   3  -3   9     5031.01     5486.28    125.54 o 
   4  -3   9      660.95      678.51     18.81 o 
   5  -3   9     1771.79     1850.59     46.53 o 
   6  -3   9     2001.63     1925.64     45.30 o 
   7  -3   9      582.46      588.23     19.07 o 
   8  -3   9       12.66       11.30      6.22 o 
   9  -3   9       72.47       50.83     11.13 o 
  10  -3   9     1323.91     1311.78     49.51 o 
  11  -3   9      434.95      453.06     27.34 o 
 -10  -2   9        9.90       13.58     12.99 o 
  -9  -2   9      270.58      255.84     22.49 o 
  -8  -2   9      884.79      909.41     35.48 o 
  -7  -2   9      710.74      680.65     28.22 o 
  -6  -2   9      108.22      115.95     25.56 o 
  -5  -2   9     1368.95     1433.12     44.55 o 
  -4  -2   9     2066.38     2114.38     52.41 o 
  -3  -2   9       23.02       28.05      8.04 o 
  -2  -2   9     1300.99     1309.67     28.51 o 
  -1  -2   9     7456.67     7693.94    152.43 o 
   0  -2   9      511.60      532.72     16.13 o 
   1  -2   9       30.80       32.71      3.68 o 
   2  -2   9     1268.42     1410.97     32.23 o 
   3  -2   9     3863.14     4111.67     85.25 o 
   4  -2   9      820.72      881.37     22.66 o 
   5  -2   9      944.30     1077.74     27.47 o 
   6  -2   9     4398.86     4249.14     92.21 o 
   7  -2   9      413.78      408.43     15.08 o 
   8  -2   9      291.77      286.52     18.55 o 
   9  -2   9      772.38      732.37     25.58 o 
  10  -2   9      273.81      252.09     18.33 o 
  11  -2   9       56.85       43.70      9.67 o 
 -10  -1   9      176.52      111.70     18.86 o 
  -9  -1   9       96.87      103.67     16.99 o 
  -8  -1   9       64.43       55.16     14.24 o 
  -7  -1   9        7.04      -12.97      6.49 o 
  -6  -1   9      161.75      168.76     13.55 o 
  -5  -1   9      245.52      259.20     17.36 o 
  -4  -1   9      153.16      129.88      7.69 o 
  -3  -1   9      660.58      664.74     17.67 o 
  -2  -1   9     2531.65     2501.96     54.14 o 
  -1  -1   9      438.90      414.64     13.70 o 
   0  -1   9     1756.22     1747.16     39.77 o 
   1  -1   9     1713.50     1747.23     36.11 o 
   2  -1   9        9.66        7.04      3.40 o 
   3  -1   9      592.28      635.19     15.53 o 
   4  -1   9       65.36       71.02      4.78 o 
   5  -1   9      295.72      273.85     11.22 o 
   6  -1   9       40.14       26.63      5.25 o 
   7  -1   9      116.29      117.84      9.71 o 
   8  -1   9      365.23      341.30     21.11 o 
   9  -1   9      218.26      213.60     13.60 o 
  10  -1   9      420.41      401.86     18.74 o 
  11  -1   9      121.56       90.91     13.73 o 
  12  -1   9       15.45       13.02      8.26 o 
 -10   0   9       43.57       47.41     20.45 o 
  -9   0   9       11.59       32.03     19.27 o 
  -8   0   9      671.82      721.99     38.06 o 
  -7   0   9      475.69      474.79     34.72 o 
  -6   0   9       64.97       50.39      8.86 o 
  -5   0   9     1646.82     1570.10     42.55 o 
  -4   0   9      676.30      622.96     18.78 o 
  -3   0   9        1.74        2.19      3.79 o 
  -2   0   9       54.09       63.15      8.36 o 
  -1   0   9     1274.44     1229.30     29.57 o 
   0   0   9     1049.56     1052.80     24.16 o 
   1   0   9      499.42      474.47     14.32 o 
   2   0   9     1450.43     1519.13     35.09 o 
   3   0   9     2407.79     2495.29     57.92 o 
   4   0   9      803.55      852.89     27.08 o 
   5   0   9      225.66      254.70      8.71 o 
   6   0   9     2216.88     2209.01     58.91 o 
   7   0   9     1232.92     1254.90     44.06 o 
   8   0   9      402.52      380.25     18.50 o 
   9   0   9      482.62      444.80     22.18 o 
  10   0   9      747.09      737.46     26.38 o 
  11   0   9      837.20      810.57     34.65 o 
  12   0   9      315.58      306.29     21.86 o 
 -10   1   9       50.78       27.73     18.42 o 
  -9   1   9      259.73      257.63     32.97 o 
  -8   1   9      719.22      777.56     56.86 o 
  -7   1   9     1603.81     1662.91     67.32 o 
  -6   1   9       55.05       22.97     10.56 o 
  -5   1   9     3637.96     3431.81    122.60 o 
  -4   1   9     4507.43     4333.16     94.55 o 
  -3   1   9       93.53       96.65      6.77 o 
  -2   1   9     3572.38     3347.35     61.44 o 
  -1   1   9     5169.58     4906.64     94.39 o 
   0   1   9     2854.36     2588.39     51.66 o 
   1   1   9       33.41       32.60      4.42 o 
   2   1   9     4217.90     4046.44     78.43 o 
   3   1   9     8039.35     8139.13    145.73 o 
   4   1   9      511.09      532.74     13.78 o 
   5   1   9     3386.38     3340.41     61.78 o 
   6   1   9     5394.14     5497.00    140.62 o 
   7   1   9     2286.73     2161.32     55.87 o 
   8   1   9       33.21       26.88      6.71 o 
   9   1   9     1932.92     1955.25     46.70 o 
  10   1   9      916.55      913.68     42.87 o 
  11   1   9      111.81      101.74     11.18 o 
  12   1   9      212.73      203.76     18.66 o 
  13   1   9      660.41      618.35     26.68 o 
 -10   2   9       35.69       27.23     16.91 o 
  -9   2   9      947.25      945.70     64.00 o 
  -8   2   9      661.54      690.65     52.14 o 
  -7   2   9       46.31       27.52     16.08 o 
  -6   2   9      962.09      965.03     75.73 o 
  -5   2   9     1941.35     1906.41     87.42 o 
  -4   2   9     1619.28     1510.09     34.35 o 
  -3   2   9      316.41      296.76     10.16 o 
  -2   2   9     2897.34     2639.00     54.87 o 
  -1   2   9     5101.46     4825.34     95.95 o 
   0   2   9       40.91       38.26      3.77 o 
   1   2   9      942.22      891.25     18.56 o 
   2   2   9     2544.39     2393.60     42.48 o 
   3   2   9     2293.66     2157.67     38.85 o 
   4   2   9        2.56        4.58      3.06 o 
   5   2   9     2484.36     2434.36     46.81 o 
   6   2   9     4292.19     4318.80     95.70 o 
   7   2   9     1002.31      950.14     25.47 o 
   8   2   9      861.89      851.07     24.00 o 
   9   2   9     1532.48     1475.04     37.01 o 
  10   2   9      230.33      215.12     12.05 o 
  11   2   9      209.77      216.49     12.74 o 
  12   2   9      114.87       95.09     10.37 o 
  13   2   9      300.91      359.61     36.35 o 
 -10   3   9       41.29       39.09     13.06 o 
  -9   3   9      253.93      259.30     46.04 o 
  -8   3   9      208.29      202.15     21.28 o 
  -7   3   9      174.32      153.17     18.15 o 
  -6   3   9      322.14      314.69     18.27 o 
  -5   3   9      183.35      176.28     13.66 o 
  -4   3   9      120.99      106.59      6.64 o 
  -3   3   9      192.35      190.41      8.27 o 
  -2   3   9     1043.99      912.54     21.13 o 
  -1   3   9      453.46      410.18     13.20 o 
   0   3   9      140.03      133.91      6.42 o 
   1   3   9     1492.86     1404.23     29.50 o 
   2   3   9      153.07      163.55      5.88 o 
   3   3   9      199.95      197.65      6.64 o 
   4   3   9     1153.51     1125.69     25.45 o 
   5   3   9       17.52       22.12      4.00 o 
   6   3   9        3.42        6.63      4.06 o 
   7   3   9      106.57      108.89      9.23 o 
   8   3   9       11.75       15.79      5.04 o 
   9   3   9      485.36      460.93     16.75 o 
  10   3   9        3.15       -2.55      5.75 o 
  11   3   9      593.46      606.03     24.57 o 
  12   3   9       72.55       49.74     10.96 o 
  13   3   9       26.00       16.61     14.82 o 
  -9   4   9        7.08       12.17     10.29 o 
  -8   4   9      190.26      156.94     18.35 o 
  -7   4   9      601.47      596.90     26.98 o 
  -6   4   9        0.73       -5.38      5.49 o 
  -5   4   9      524.92      531.93     18.91 o 
  -4   4   9      502.38      499.24     15.94 o 
  -3   4   9       18.10       18.12      5.83 o 
  -2   4   9       45.67       51.09      5.70 o 
  -1   4   9     1622.29     1613.12     41.49 o 
   0   4   9     1206.23     1092.16     24.15 o 
   1   4   9        7.93       13.02      3.86 o 
   2   4   9      123.46      107.46      6.63 o 
   3   4   9     7000.62     6542.48    133.00 o 
   4   4   9      407.01      378.53     10.73 o 
   5   4   9      101.89      109.14      6.51 o 
   6   4   9     5952.71     5606.76    102.89 o 
   7   4   9       58.09       52.38      6.87 o 
   8   4   9      138.97      138.74     11.74 o 
   9   4   9      514.77      521.44     21.64 o 
  10   4   9      322.43      319.24     17.22 o 
  11   4   9      267.78      297.88     17.04 o 
  12   4   9       14.89        3.33     10.77 o 
  13   4   9      460.52      470.76     35.92 o 
  -9   5   9      379.78      373.77     24.62 o 
  -8   5   9      693.71      703.41     29.93 o 
  -7   5   9      158.90      126.10     17.66 o 
  -6   5   9      145.61      136.63     10.52 o 
  -5   5   9     2248.30     2315.96     55.93 o 
  -4   5   9     1594.29     1621.13     40.86 o 
  -3   5   9      126.99      129.96      8.12 o 
  -2   5   9     3939.69     3796.16     86.76 o 
  -1   5   9     5228.10     5048.25    113.23 o 
   0   5   9      575.91      526.94     14.56 o 
   1   5   9     1523.47     1372.04     32.17 o 
   2   5   9     5398.74     5082.16    103.14 o 
   3   5   9     3795.37     3528.66     62.25 o 
   4   5   9      140.29      133.58      7.23 o 
   5   5   9     4204.95     3973.15     76.18 o 
   6   5   9     3877.41     3636.69     75.73 o 
   7   5   9     1727.81     1640.49     41.82 o 
   8   5   9      917.13      879.16     30.02 o 
   9   5   9     3641.95     3559.56     91.55 o 
  10   5   9     1283.04     1317.59     40.66 o 
  11   5   9       67.20       72.15     10.67 o 
  12   5   9      965.79     1018.29     35.31 o 
  13   5   9      680.22      757.60     36.26 o 
  -9   6   9      901.64      946.49     74.84 o 
  -8   6   9      181.46      203.97     23.71 o 
  -7   6   9       16.07       14.01      6.32 o 
  -6   6   9      659.16      687.43     22.88 o 
  -5   6   9      648.52      652.99     39.18 o 
  -4   6   9      677.12      676.15     21.81 o 
  -3   6   9      237.11      243.81     10.77 o 
  -2   6   9     4022.81     3920.33     89.79 o 
  -1   6   9     3481.17     3345.84     79.16 o 
   0   6   9       35.37       46.14      6.07 o 
   1   6   9     3183.99     2841.93     60.63 o 
   2   6   9     4223.45     4027.18     76.03 o 
   3   6   9      293.68      282.05     10.12 o 
   4   6   9       75.11       79.44      5.71 o 
   5   6   9     2893.62     2647.51     56.50 o 
   6   6   9     1237.91     1196.09     28.99 o 
   7   6   9      324.62      284.68     15.77 o 
   8   6   9      617.77      605.69     23.90 o 
   9   6   9     1834.55     1831.02     53.15 o 
  10   6   9      236.23      223.39     13.46 o 
  11   6   9       69.13       67.22     10.34 o 
  12   6   9      590.15      622.11     26.00 o 
  13   6   9      334.68      334.01     24.67 o 
  -8   7   9      209.90      192.79     35.83 o 
  -7   7   9      241.78      244.08     20.82 o 
  -6   7   9      458.06      484.34     30.47 o 
  -5   7   9       73.07       87.23      8.30 o 
  -4   7   9       86.99       74.04      7.82 o 
  -3   7   9      387.43      379.99     14.90 o 
  -2   7   9      488.47      494.00     23.49 o 
  -1   7   9      513.03      509.85     17.16 o 
   0   7   9       12.28       13.27      4.23 o 
   1   7   9      999.32      933.92     26.05 o 
   2   7   9     1837.44     1717.84     38.43 o 
   3   7   9        0.19        0.76      4.80 o 
   4   7   9      976.63      878.12     20.95 o 
   5   7   9      975.21      914.02     21.23 o 
   6   7   9      250.52      241.40     10.81 o 
   7   7   9      265.50      257.90     14.98 o 
   8   7   9      938.11      893.58     30.48 o 
   9   7   9      195.51      229.61     15.14 o 
  10   7   9       95.30       98.46     11.64 o 
  11   7   9      591.89      603.58     22.12 o 
  12   7   9      116.88      126.33     12.70 o 
  13   7   9       12.05       11.75     20.00 o 
  -8   8   9       13.11       26.61     11.39 o 
  -7   8   9      140.64      156.57     17.06 o 
  -6   8   9       30.61       28.37      9.24 o 
  -5   8   9      384.31      347.19     18.63 o 
  -4   8   9      868.78      902.27     31.12 o 
  -3   8   9      585.06      555.32     22.37 o 
  -2   8   9     1200.30     1255.61     36.99 o 
  -1   8   9     1707.55     1776.69     59.64 o 
   0   8   9      347.09      308.64     20.01 o 
   1   8   9      949.71      926.95     25.94 o 
   2   8   9      514.09      500.77     16.89 o 
   3   8   9     1108.97     1036.76     31.12 o 
   4   8   9       39.53       46.42      5.57 o 
   5   8   9     1315.01     1262.78     32.89 o 
   6   8   9     1593.68     1544.00     43.00 o 
   7   8   9      179.82      183.65     12.65 o 
   8   8   9      418.51      399.78     19.26 o 
   9   8   9      730.38      755.74     28.05 o 
  10   8   9      182.78      201.99     15.02 o 
  11   8   9        3.83        8.45      7.15 o 
  12   8   9       50.69       67.69      9.17 o 
  13   8   9      217.37      246.39     18.37 o 
  -7   9   9       51.25       33.74     23.16 o 
  -6   9   9      332.23      303.25     25.32 o 
  -5   9   9      438.18      436.20     21.51 o 
  -4   9   9      551.67      551.84     24.12 o 
  -3   9   9      189.23      144.83     19.43 o 
  -2   9   9     1160.58     1159.25     42.75 o 
  -1   9   9     2216.51     2207.38     71.02 o 
   0   9   9        0.82        0.04      5.75 o 
   1   9   9      704.06      697.67     23.47 o 
   2   9   9     1939.69     1917.75     51.92 o 
   3   9   9     1480.61     1450.07     41.58 o 
   4   9   9      111.74      120.92     10.13 o 
   5   9   9     1977.57     1902.08     51.35 o 
   6   9   9     3177.92     3269.92     97.55 o 
   7   9   9      356.45      324.58     34.43 o 
   8   9   9      620.44      660.70     29.47 o 
   9   9   9     3310.06     3449.72    107.27 o 
  10   9   9      460.05      473.25     22.75 o 
  11   9   9      251.21      253.38     17.31 o 
  12   9   9      683.02      770.46     31.05 o 
  13   9   9      232.41      267.96     18.95 o 
  -6  10   9     1024.53     1044.58     61.04 o 
  -5  10   9      818.18      782.74     30.18 o 
  -4  10   9      244.66      195.37     17.57 o 
  -3  10   9      714.99      692.05     54.87 o 
  -2  10   9     3061.02     3029.34     94.28 o 
  -1  10   9     2104.83     2100.35     68.66 o 
   0  10   9      166.67      185.84     15.50 o 
   1  10   9     2991.69     3062.67     94.26 o 
   2  10   9     4281.45     4216.12    142.22 o 
   3  10   9       11.88        2.59      6.36 o 
   4  10   9     1585.42     1613.33     66.65 o 
   5  10   9     3529.56     3507.21    103.41 o 
   6  10   9      426.97      509.16     35.51 o 
   7  10   9        2.90        9.05     13.99 o 
   8  10   9      728.72      772.12     43.09 o 
   9  10   9     1487.05     1574.59     55.50 o 
  10  10   9      231.01      237.40     19.20 o 
  11  10   9      235.28      262.44     20.92 o 
  12  10   9     1046.03     1193.88     44.50 o 
  13  10   9      294.29      352.83     23.48 o 
  -6  11   9      410.18      449.85     34.18 o 
  -5  11   9        5.68       11.39      8.77 o 
  -4  11   9      128.39       96.11     16.31 o 
  -3  11   9       83.97       90.71     12.33 o 
  -2  11   9      256.19      257.73     17.90 o 
  -1  11   9      105.43      107.80     14.56 o 
   0  11   9        0.97        4.56      6.65 o 
   1  11   9      753.48      783.41     31.74 o 
   2  11   9      713.96      680.80     29.21 o 
   3  11   9      146.23      163.18     18.81 o 
   4  11   9     1386.99     1510.73     48.94 o 
   5  11   9      658.84      657.15     31.26 o 
   6  11   9        0.22       -5.56      6.45 o 
   7  11   9      721.38      761.87     31.12 o 
   8  11   9      113.24      102.11     12.73 o 
   9  11   9        3.81       28.98     14.04 o 
  10  11   9       65.61       74.76     16.99 o 
  11  11   9       18.06        8.32     10.12 o 
  12  11   9       54.59       50.31     12.46 o 
  -5  12   9       11.23       16.92      9.21 o 
  -4  12   9      289.96      259.20     18.79 o 
  -3  12   9      215.13      177.40     16.35 o 
  -2  12   9      190.04      168.32     15.28 o 
  -1  12   9      461.92      446.12     28.00 o 
   0  12   9       41.51       29.69      8.84 o 
   1  12   9      361.24      326.65     26.94 o 
   2  12   9      212.08      209.90     20.50 o 
   3  12   9       63.11       71.63     13.61 o 
   4  12   9       92.46       76.94     14.92 o 
   5  12   9       12.68       11.60     20.21 o 
   6  12   9      303.06      318.67     18.36 o 
   7  12   9      215.21      218.26     16.73 o 
   8  12   9       26.77       19.39      9.29 o 
  10  12   9      153.99      156.55     21.10 o 
  11  12   9       55.73       74.85     31.19 o 
  12  12   9      331.51      386.37     32.30 o 
  -4  13   9       51.91       38.62      9.84 o 
  -3  13   9       33.18       25.70     19.52 o 
  -2  13   9      976.21      909.05     52.79 o 
  -1  13   9      812.70      780.07     35.99 o 
   0  13   9        9.51       14.29      7.58 o 
   1  13   9     1831.00     1821.90     75.91 o 
   2  13   9     2320.70     2352.98     94.09 o 
   3  13   9      169.19      197.34     21.62 o 
   4  13   9      922.25      918.95     46.32 o 
   5  13   9     1170.28     1275.50     78.84 o 
   6  13   9      642.01      691.61     46.96 o 
   7  13   9        0.31      -18.08     10.52 o 
   8  13   9      524.43      554.50     35.22 o 
   9  13   9     1559.56     1729.40     58.09 o 
  10  13   9      215.09      154.27     66.37 o 
  11  13   9      336.81      420.93     32.59 o 
  -3  14   9     1161.13     1058.22     77.35 o 
  -2  14   9      413.86      413.88     32.10 o 
  -1  14   9      147.73      123.25     20.86 o 
   0  14   9      351.52      366.69     31.18 o 
   1  14   9      824.72      748.80     77.56 o 
   2  14   9     1528.59     1506.67     66.39 o 
   3  14   9        0.70       -0.54     12.41 o 
   4  14   9     1410.51     1432.99     64.43 o 
   5  14   9     1147.72     1182.27     56.28 o 
   6  14   9      173.46      151.57     25.18 o 
   7  14   9      127.24      159.41     22.05 o 
   8  14   9      905.96      927.45     66.33 o 
   9  14   9      611.95      646.13     40.49 o 
  10  14   9       15.59        1.46     11.32 o 
  11  14   9      507.43      599.21     37.23 o 
  -1  15   9       46.81       43.63     15.36 o 
   0  15   9      246.38      264.17     25.70 o 
   1  15   9      484.08      486.96     65.80 o 
   2  15   9      110.64      127.23     19.03 o 
   3  15   9       83.54       71.79     16.25 o 
   4  15   9      491.92      528.99     34.46 o 
   6  15   9        4.75        3.13     13.47 o 
   7  15   9      277.13      330.61     30.12 o 
   8  15   9      327.83      392.54     33.25 o 
   9  15   9       13.91       19.14     15.52 o 
  10  15   9       31.90       26.45     30.61 o 
   1  16   9       37.80       30.11     14.62 o 
   2  16   9       92.92       81.10     30.77 o 
   3  16   9      247.71      246.33     25.47 o 
   4  16   9        1.11        7.64     12.37 o 
   5  16   9       18.36       10.06     14.63 o 
   6  16   9      344.80      369.57     70.03 o 
   7  16   9      129.91      116.83     20.45 o 
   8  16   9       17.98        8.86     14.88 o 
   4  17   9      545.24      564.72     38.41 o 
   5  17   9      695.64      744.99     60.28 o 
   6  17   9       72.98       64.84     28.77 o 
  -5 -11  10        6.26       -3.87      8.86 o 
  -4 -11  10      687.02      668.42     34.14 o 
  -3 -11  10     1118.78     1130.84     46.23 o 
  -2 -11  10      401.69      405.94     21.85 o 
  -1 -11  10      665.67      664.79     27.95 o 
   0 -11  10     1059.49     1100.29     38.66 o 
   1 -11  10      352.63      276.73     38.39 o 
   2 -11  10       57.72       34.38     13.41 o 
  -6 -10  10        3.50       -9.58      8.30 o 
  -5 -10  10       25.44        8.83      9.53 o 
  -4 -10  10      686.38      697.83     46.32 o 
  -3 -10  10      745.84      751.07     30.35 o 
  -2 -10  10       83.57       75.90     11.43 o 
  -1 -10  10      452.34      513.25     23.70 o 
   0 -10  10     1449.79     1432.44     46.58 o 
   1 -10  10      218.00      224.85     16.00 o 
   2 -10  10      206.99      190.99     21.60 o 
   3 -10  10      786.54      831.10     45.51 o 
   4 -10  10      281.85      264.29     30.67 o 
  -7  -9  10      161.46      152.75     15.87 o 
  -6  -9  10      169.71      146.54     15.50 o 
  -5  -9  10      731.14      752.56     36.44 o 
  -4  -9  10        1.83       -1.93      8.25 o 
  -3  -9  10      177.83      170.17     17.05 o 
  -2  -9  10      653.91      745.97     29.56 o 
  -1  -9  10       82.06       82.27     14.34 o 
   0  -9  10       61.27       55.60     10.14 o 
   1  -9  10       50.22       52.79      9.37 o 
   2  -9  10        2.41      -10.13      9.64 o 
   3  -9  10        1.21       -1.41     10.30 o 
   4  -9  10       79.09       70.30     21.27 o 
   5  -9  10      289.95      240.79     28.05 o 
   6  -9  10       89.36       76.46     16.89 o 
  -8  -8  10      107.77      130.15     27.84 o 
  -7  -8  10      352.23      337.12     20.79 o 
  -6  -8  10        2.01        0.17      8.45 o 
  -5  -8  10      140.97      147.43     14.55 o 
  -4  -8  10       71.14       64.11     16.72 o 
  -3  -8  10      598.05      642.80     26.91 o 
  -2  -8  10      971.47     1048.13     36.65 o 
  -1  -8  10       32.60        6.64      8.95 o 
   0  -8  10     2356.75     2484.88     72.13 o 
   1  -8  10      711.52      741.08     28.24 o 
   2  -8  10       95.49       81.05      9.94 o 
   3  -8  10      712.61      724.01     29.02 o 
   4  -8  10     1309.50     1354.72     45.65 o 
   5  -8  10      196.17      204.31     15.26 o 
   6  -8  10        8.18       10.24      7.62 o 
   7  -8  10      880.90      752.73     30.28 o 
  -8  -7  10      795.93      788.98     36.98 o 
  -7  -7  10     2373.50     2413.89     92.33 o 
  -6  -7  10      101.45       96.38     12.61 o 
  -5  -7  10      403.73      454.37     22.57 o 
  -4  -7  10     1366.68     1401.98     45.53 o 
  -3  -7  10      833.13      919.04     54.71 o 
  -2  -7  10       85.36       87.14     10.85 o 
  -1  -7  10      345.73      355.24     18.18 o 
   0  -7  10     3118.60     3421.89     94.98 o 
   1  -7  10     1443.52     1520.88     47.27 o 
   2  -7  10      250.88      281.59     21.14 o 
   3  -7  10     3452.67     3619.36    144.06 o 
   4  -7  10     1398.61     1352.55     45.15 o 
   5  -7  10       76.79       79.89     18.49 o 
   6  -7  10      733.41      660.07     27.06 o 
   7  -7  10      804.29      740.23     29.58 o 
   8  -7  10      711.96      658.46     32.98 o 
  -9  -6  10        0.31       -1.38      9.16 o 
  -8  -6  10      973.14      726.42     46.49 o 
  -7  -6  10      732.48      712.45     34.82 o 
  -6  -6  10      156.69      144.45     10.98 o 
  -5  -6  10      937.79      999.71     53.30 o 
  -4  -6  10     1068.74     1217.27     40.51 o 
  -3  -6  10      598.21      637.69     25.85 o 
  -2  -6  10      400.39      437.34     20.30 o 
  -1  -6  10      955.04     1025.45     34.72 o 
   0  -6  10      599.58      635.68     24.58 o 
   1  -6  10      487.93      507.42     21.48 o 
   2  -6  10      474.48      520.74     21.84 o 
   3  -6  10     2011.21     2142.89     76.48 o 
   4  -6  10      704.17      687.46     27.37 o 
   5  -6  10      447.05      408.43     20.11 o 
   6  -6  10      450.60      433.18     20.91 o 
   7  -6  10      333.26      292.81     17.63 o 
   8  -6  10       38.78       27.91     10.67 o 
   9  -6  10        0.71        0.23     11.19 o 
  -9  -5  10      137.34      116.83     18.40 o 
  -8  -5  10       95.31       94.11     14.79 o 
  -7  -5  10       16.09       17.95      9.85 o 
  -6  -5  10        8.80        6.79      7.39 o 
  -5  -5  10       70.57       62.86      8.12 o 
  -4  -5  10      155.40      168.12     10.86 o 
  -3  -5  10        3.79        1.90      6.67 o 
  -2  -5  10      456.85      521.96     21.96 o 
  -1  -5  10      279.54      301.17     16.24 o 
   0  -5  10      133.23      144.99     11.50 o 
   1  -5  10        3.06       -3.70      5.64 o 
   2  -5  10      101.93      113.61     12.49 o 
   3  -5  10        3.01        5.18      6.29 o 
   4  -5  10        1.20       -1.62      8.30 o 
   5  -5  10      219.82      235.55     15.25 o 
   6  -5  10       54.96       53.23     10.78 o 
   7  -5  10        3.31       -1.95      5.43 o 
   8  -5  10      424.55      395.67     19.75 o 
   9  -5  10      187.59      166.94     13.32 o 
  -9  -4  10      209.26      202.87     20.77 o 
  -8  -4  10       40.47       23.46     11.39 o 
  -7  -4  10      888.08      917.74     42.67 o 
  -6  -4  10      106.28       90.73     13.83 o 
  -5  -4  10       89.53       79.55      9.00 o 
  -4  -4  10      644.59      654.95     21.82 o 
  -3  -4  10      672.37      709.41     22.44 o 
  -2  -4  10      771.83      855.87     25.01 o 
  -1  -4  10      281.36      277.88     15.46 o 
   0  -4  10     2655.02     2861.14     68.77 o 
   1  -4  10     1397.45     1518.97     45.92 o 
   2  -4  10      713.52      743.72     26.91 o 
   3  -4  10     1985.99     2144.87     63.71 o 
   4  -4  10     1106.65     1156.76     43.72 o 
   5  -4  10       55.56       54.31      6.94 o 
   6  -4  10      169.44      165.75     11.07 o 
   7  -4  10      477.93      425.08     17.38 o 
   8  -4  10      565.47      501.48     22.21 o 
   9  -4  10      190.30      154.94     12.73 o 
  10  -4  10      752.50      669.57     60.06 o 
  -9  -3  10        1.47       12.28     25.14 o 
  -8  -3  10      428.96      450.70     28.68 o 
  -7  -3  10     1741.72     1799.66     71.05 o 
  -6  -3  10      127.72      133.87     15.52 o 
  -5  -3  10     1841.09     1862.17     65.59 o 
  -4  -3  10     2470.79     2643.57     64.95 o 
  -3  -3  10     1387.18     1472.48     38.86 o 
  -2  -3  10      215.51      218.16     23.52 o 
  -1  -3  10     1067.56     1127.60     27.54 o 
   0  -3  10     4615.98     4703.75     90.05 o 
   1  -3  10     1266.07     1328.01     36.27 o 
   2  -3  10     2071.50     2092.65     62.00 o 
   3  -3  10     6269.35     6408.13    220.12 o 
   4  -3  10     2402.21     2667.50     64.49 o 
   5  -3  10     1075.57     1056.11     29.78 o 
   6  -3  10     3136.93     3047.53     73.47 o 
   7  -3  10     1345.84     1334.55     34.51 o 
   8  -3  10        6.27        8.62      6.76 o 
   9  -3  10      490.01      449.48     19.54 o 
  10  -3  10      618.77      582.69     28.15 o 
  11  -3  10      489.08      482.51     38.40 o 
 -10  -2  10        3.44       -9.11     11.21 o 
  -9  -2  10       73.58       86.44     25.17 o 
  -8  -2  10      470.86      486.95     24.81 o 
  -7  -2  10      612.92      628.66     33.11 o 
  -6  -2  10       49.69       51.76     19.64 o 
  -5  -2  10     1214.54     1239.41     51.02 o 
  -4  -2  10     3756.33     3941.44    109.08 o 
  -3  -2  10      183.45      191.43     12.97 o 
  -2  -2  10      680.15      722.62     19.91 o 
  -1  -2  10     3046.73     3119.73     83.70 o 
   0  -2  10       16.58       18.69      4.43 o 
   1  -2  10      696.90      711.91     23.63 o 
   2  -2  10      414.88      435.31     18.19 o 
   3  -2  10     1477.46     1675.80     53.96 o 
   4  -2  10     1988.64     2059.74     46.32 o 
   5  -2  10      101.84       96.41      8.11 o 
   6  -2  10     2620.25     2547.18     58.10 o 
   7  -2  10     1648.37     1539.23     38.42 o 
   8  -2  10       36.38       30.84      7.34 o 
   9  -2  10      879.62      766.42     26.85 o 
  10  -2  10      527.97      498.91     27.79 o 
  11  -2  10       75.32       70.23     12.44 o 
 -10  -1  10        7.83      -22.42     21.77 o 
  -9  -1  10      313.56      300.04     40.44 o 
  -8  -1  10       90.82       75.48     15.40 o 
  -7  -1  10        0.97       -5.13     28.23 o 
  -6  -1  10       26.46        5.31      6.92 o 
  -5  -1  10      291.13      266.11     16.48 o 
  -4  -1  10      924.25      854.41     37.76 o 
  -3  -1  10        2.96       -4.91      4.68 o 
  -2  -1  10      712.62      702.03     29.45 o 
  -1  -1  10     2246.68     2187.70     64.12 o 
   0  -1  10       48.09       51.84      6.04 o 
   1  -1  10     1574.08     1627.65     43.11 o 
   2  -1  10      589.48      626.77     14.37 o 
   3  -1  10        4.31       11.35      3.12 o 
   4  -1  10     1564.96     1540.91     40.32 o 
   5  -1  10       44.09       58.68      6.17 o 
   6  -1  10      108.57       92.45      7.70 o 
   7  -1  10        4.89        4.26      4.75 o 
   8  -1  10      641.87      629.47     22.73 o 
   9  -1  10      203.02      215.91     13.62 o 
  10  -1  10       55.35       47.24      8.18 o 
  11  -1  10      355.08      369.60     22.67 o 
  12  -1  10        9.20       10.25     10.96 o 
 -10   0  10      131.90      126.84     25.66 o 
  -9   0  10      117.11       83.53     16.65 o 
  -8   0  10      179.87      187.45     23.95 o 
  -7   0  10     1275.69     1310.88     56.73 o 
  -6   0  10      212.35      203.90     19.31 o 
  -5   0  10      596.98      557.58     23.94 o 
  -4   0  10     2518.91     2455.24     73.26 o 
  -3   0  10      158.50      146.91     10.12 o 
  -2   0  10      654.30      632.47     18.10 o 
  -1   0  10     1836.25     1786.67     37.68 o 
   0   0  10      140.29      154.80      8.08 o 
   1   0  10      142.58      180.11      8.96 o 
   2   0  10      178.66      187.88      9.20 o 
   3   0  10     2038.57     2144.97     61.92 o 
   4   0  10     2540.15     2410.89     49.69 o 
   5   0  10       44.28       50.29      4.54 o 
   6   0  10     1644.10     1581.21     41.22 o 
   7   0  10      676.23      698.55     20.50 o 
   8   0  10       51.58       41.77      7.56 o 
   9   0  10       19.35       14.44      6.70 o 
  10   0  10      996.96      953.66     31.69 o 
  11   0  10      667.96      672.14     37.46 o 
  12   0  10       15.82        3.70     11.80 o 
  -9   1  10       24.58       40.15     19.48 o 
  -8   1  10      223.37      230.05     31.13 o 
  -7   1  10      885.27      939.94     54.06 o 
  -6   1  10      165.88      140.12     17.95 o 
  -5   1  10      392.59      378.34     25.03 o 
  -4   1  10     4343.74     4159.26    146.09 o 
  -3   1  10     1391.35     1294.22     42.03 o 
  -2   1  10      391.12      375.05     12.73 o 
  -1   1  10     6244.89     5959.15    114.27 o 
   0   1  10     1175.72     1102.33     25.91 o 
   1   1  10        0.11        5.71      4.34 o 
   2   1  10     2378.34     2334.23     51.89 o 
   3   1  10     6003.39     5950.71    122.06 o 
   4   1  10     2073.53     2099.49     44.60 o 
   5   1  10      203.83      236.19      8.73 o 
   6   1  10     5010.33     4998.98    100.22 o 
   7   1  10     1935.85     1938.43     45.30 o 
   8   1  10       47.46       47.34      7.96 o 
   9   1  10     1331.76     1332.95     34.05 o 
  10   1  10      746.14      698.74     27.16 o 
  11   1  10      513.53      528.60     27.23 o 
  12   1  10        1.36        1.33     10.42 o 
  -9   2  10     1188.00     1164.13     74.70 o 
  -8   2  10      981.96     1025.59     68.02 o 
  -7   2  10      195.98      183.29     26.90 o 
  -6   2  10      375.44      363.64     35.41 o 
  -5   2  10     1051.23     1022.19     55.88 o 
  -4   2  10     2110.81     1978.47     75.52 o 
  -3   2  10      590.60      565.75     24.03 o 
  -2   2  10     2360.38     2246.60     58.42 o 
  -1   2  10     4536.43     4117.84     89.86 o 
   0   2  10      963.94      937.16     39.00 o 
   1   2  10     1514.65     1412.60     30.73 o 
   2   2  10     2932.49     2723.04     50.90 o 
   3   2  10     3202.67     3071.21     54.04 o 
   4   2  10      261.64      242.36     12.71 o 
   5   2  10      916.57      873.09     21.71 o 
   6   2  10     2444.15     2447.33     63.33 o 
   7   2  10     1108.45     1064.55     27.95 o 
   8   2  10      253.64      246.42     11.84 o 
   9   2  10     1811.36     1804.72     49.68 o 
  10   2  10      851.28      830.65     24.64 o 
  11   2  10       14.64        8.48      5.48 o 
  12   2  10      264.71      258.26     20.40 o 
  -9   3  10      210.16      182.08     26.83 o 
  -8   3  10      408.42      428.38     40.36 o 
  -7   3  10       18.09       19.49     10.46 o 
  -6   3  10       80.67       77.59     13.96 o 
  -5   3  10      348.80      356.25     25.52 o 
  -4   3  10      107.14       77.17      9.12 o 
  -3   3  10       15.14       12.55      6.72 o 
  -2   3  10      426.87      402.63     16.69 o 
  -1   3  10     1146.96     1074.97     28.63 o 
   0   3  10        7.46        5.75      4.32 o 
   1   3  10     1267.02     1150.36     25.29 o 
   2   3  10     1479.01     1396.83     26.92 o 
   3   3  10       78.52       70.90      4.96 o 
   4   3  10      178.52      169.99      7.00 o 
   5   3  10      292.18      282.46     10.76 o 
   6   3  10      147.50      136.77      8.70 o 
   7   3  10       95.77       94.95      9.43 o 
   8   3  10      178.85      169.39     10.57 o 
   9   3  10       60.60       54.23      7.18 o 
  10   3  10      154.68      151.45     10.88 o 
  11   3  10      216.16      207.04     15.25 o 
  12   3  10      410.50      426.43     25.48 o 
  13   3  10       24.51       21.53      9.90 o 
  -9   4  10       21.07       12.18      9.20 o 
  -8   4  10        0.66       -4.50      9.75 o 
  -7   4  10      198.95      194.39     20.68 o 
  -6   4  10        7.61        9.48      9.98 o 
  -5   4  10        0.98        4.72      8.82 o 
  -4   4  10      846.46      857.76     31.81 o 
  -3   4  10      339.61      332.37     15.20 o 
  -2   4  10      165.45      163.27      9.42 o 
  -1   4  10     1053.53     1027.47     31.09 o 
   0   4  10        8.32       13.52      4.13 o 
   1   4  10      361.25      321.94     12.61 o 
   2   4  10       83.77       92.04      5.56 o 
   3   4  10      970.69      919.42     21.71 o 
   4   4  10     1886.80     1741.22     38.22 o 
   5   4  10       24.77       19.73      4.94 o 
   6   4  10     1888.79     1786.59     39.45 o 
   7   4  10     1946.61     1927.49     52.16 o 
   8   4  10        2.90        3.09      5.01 o 
   9   4  10     1183.70     1154.48     36.15 o 
  10   4  10      666.65      637.45     25.16 o 
  11   4  10      131.70      142.33     13.16 o 
  12   4  10        0.41       18.26     10.65 o 
  13   4  10      104.18       90.81     33.62 o 
  -8   5  10      474.45      492.87     30.49 o 
  -7   5  10      138.62      128.35     16.64 o 
  -6   5  10       38.10       24.88      8.96 o 
  -5   5  10     1082.19     1135.04     41.13 o 
  -4   5  10     2030.90     2148.61     52.36 o 
  -3   5  10      437.02      431.60     16.34 o 
  -2   5  10     1914.84     1785.71     49.99 o 
  -1   5  10     5207.46     4842.45     99.71 o 
   0   5  10     1272.84     1211.65     29.33 o 
   1   5  10     1834.79     1647.79     37.52 o 
   2   5  10     2694.49     2423.97     48.09 o 
   3   5  10     2572.13     2360.95     57.86 o 
   4   5  10        1.64        0.05      3.69 o 
   5   5  10       54.43       58.97      6.85 o 
   6   5  10     3069.47     2886.14     68.35 o 
   7   5  10     4855.85     4573.63    117.27 o 
   8   5  10      190.88      181.68     17.71 o 
   9   5  10     3774.99     3678.61     94.63 o 
  10   5  10     2685.19     2644.64     71.35 o 
  11   5  10        1.80        4.33      7.63 o 
  12   5  10      310.13      298.13     22.89 o 
  13   5  10      620.77      671.51     33.89 o 
  -8   6  10      896.43      926.67     73.05 o 
  -7   6  10       16.02        7.55      6.96 o 
  -6   6  10      354.16      389.12     21.22 o 
  -5   6  10     1334.80     1419.16     39.85 o 
  -4   6  10      757.66      784.96     24.51 o 
  -3   6  10        0.02       13.38      5.89 o 
  -2   6  10     1421.26     1405.41     41.40 o 
  -1   6  10     3307.69     3298.88     85.66 o 
   0   6  10      861.43      807.72     23.87 o 
   1   6  10     1235.80     1170.83     28.45 o 
   2   6  10     6119.55     5576.86    113.82 o 
   3   6  10     1091.90      984.39     24.88 o 
   4   6  10      205.15      189.55     10.55 o 
   5   6  10     2530.60     2356.24     52.11 o 
   6   6  10      445.20      422.46     16.21 o 
   7   6  10      969.60      923.22     27.17 o 
   8   6  10      551.23      542.40     24.92 o 
   9   6  10     1628.88     1634.61     48.61 o 
  10   6  10     1371.05     1421.75     43.50 o 
  11   6  10       35.94       35.95      9.53 o 
  12   6  10      528.42      573.74     39.00 o 
  13   6  10      489.64      598.54     32.34 o 
  -8   7  10      325.45      336.14     41.63 o 
  -7   7  10        9.76        8.80      8.82 o 
  -6   7  10      776.61      816.56     25.81 o 
  -5   7  10      482.13      520.93     19.50 o 
  -4   7  10       43.95       26.20      6.50 o 
  -3   7  10      506.64      522.91     25.61 o 
  -2   7  10      335.47      353.04     17.21 o 
  -1   7  10      226.82      232.41     18.71 o 
   0   7  10       15.88        7.31      5.41 o 
   1   7  10        6.44        8.74      4.31 o 
   2   7  10     2044.83     2024.71     49.59 o 
   3   7  10      163.50      150.47      8.70 o 
   4   7  10       91.92       97.97      7.43 o 
   5   7  10     1900.31     1798.33     46.33 o 
   6   7  10      103.83      109.30      8.60 o 
   7   7  10      383.77      366.19     18.28 o 
   8   7  10      118.02      117.10     11.62 o 
   9   7  10      392.80      395.88     19.57 o 
  10   7  10        0.90        5.53      8.21 o 
  11   7  10        0.43       -1.50      7.38 o 
  12   7  10      388.93      403.16     26.36 o 
  13   7  10       89.31       96.04     15.82 o 
  -7   8  10       40.53       30.83     12.07 o 
  -6   8  10       25.36       36.41     12.87 o 
  -5   8  10       47.31       40.20      9.86 o 
  -4   8  10      330.66      311.05     36.71 o 
  -3   8  10      662.42      672.29     29.71 o 
  -2   8  10       15.09        5.57      5.60 o 
  -1   8  10     1001.52      989.32     39.70 o 
   0   8  10      518.24      494.55     19.60 o 
   1   8  10        0.22        1.72      4.52 o 
   2   8  10      825.03      809.47     26.74 o 
   3   8  10     1092.98     1060.71     32.91 o 
   4   8  10      305.30      266.96     14.43 o 
   5   8  10      285.41      281.38     17.32 o 
   6   8  10      852.78      839.05     29.52 o 
   7   8  10     1198.99     1156.51     36.39 o 
   8   8  10        0.78        1.36      7.18 o 
   9   8  10      828.33      844.38     30.35 o 
  10   8  10      586.62      566.04     24.98 o 
  11   8  10       28.34       29.77      8.51 o 
  12   8  10      105.12      110.43     15.52 o 
  13   8  10      143.52      131.94     14.99 o 
  -6   9  10      363.23      330.39     23.04 o 
  -5   9  10      815.69      886.43     41.25 o 
  -4   9  10      110.80      139.61     23.37 o 
  -3   9  10        5.54       11.19      7.79 o 
  -2   9  10      326.09      358.67     27.74 o 
  -1   9  10     1226.08     1265.45     48.79 o 
   0   9  10      278.51      294.16     14.58 o 
   1   9  10      365.04      337.54     20.12 o 
   2   9  10     4814.42     4907.20    123.52 o 
   3   9  10      680.03      658.14     25.27 o 
   4   9  10        1.55       -1.57      5.13 o 
   5   9  10     2012.62     1989.21     63.09 o 
   6   9  10     1129.43     1177.02     42.09 o 
   7   9  10      798.77      786.64     43.48 o 
   8   9  10      204.22      203.34     22.27 o 
   9   9  10     2269.89     2462.26     68.81 o 
  10   9  10      762.25      809.80     30.68 o 
  11   9  10       23.60       12.29      9.76 o 
  12   9  10      991.94     1116.17     39.36 o 
  13   9  10      616.13      723.59     55.37 o 
  -6  10  10      522.96      554.78     82.84 o 
  -5  10  10     1067.58     1066.02     48.23 o 
  -4  10  10      573.25      520.05     47.75 o 
  -3  10  10      317.42      292.56     20.02 o 
  -2  10  10      590.67      652.13     30.52 o 
  -1  10  10     1511.92     1494.81     59.29 o 
   0  10  10      225.69      226.01     16.95 o 
   1  10  10     1343.63     1368.16     59.95 o 
   2  10  10     4639.48     4737.46    119.28 o 
   3  10  10     1314.73     1286.94     38.22 o 
   4  10  10      795.51      780.20     34.39 o 
   5  10  10     2331.12     2358.16     73.47 o 
   6  10  10     1437.85     1419.39     48.62 o 
   7  10  10       10.77        8.95     11.76 o 
   8  10  10      684.83      735.85     42.98 o 
   9  10  10     1222.76     1298.63     62.66 o 
  10  10  10      660.79      734.94     34.31 o 
  11  10  10       23.96       17.80     11.56 o 
  12  10  10      944.74     1021.88     37.14 o 
  13  10  10      828.30      985.71     36.98 o 
  -5  11  10      214.31      209.10     35.51 o 
  -4  11  10       17.60       15.93      9.22 o 
  -3  11  10      619.63      628.08     44.76 o 
  -2  11  10      344.30      348.82     25.75 o 
  -1  11  10        1.94        7.34      7.40 o 
   0  11  10      161.89      175.39     15.52 o 
   1  11  10      436.80      438.02     24.85 o 
   2  11  10      408.88      460.23     28.02 o 
   3  11  10       90.38      121.45     15.01 o 
   4  11  10      280.32      323.35     17.85 o 
   5  11  10     1046.55     1126.33     54.18 o 
   6  11  10      266.78      268.47     18.55 o 
   7  11  10      538.40      521.15     25.33 o 
   8  11  10      762.03      832.88     45.70 o 
   9  11  10       16.09       24.41     15.12 o 
  10  11  10       12.91        1.36     14.18 o 
  11  11  10      234.47      260.45     27.47 o 
  12  11  10       77.00       80.04     13.94 o 
  -4  12  10      139.84      142.58     15.75 o 
  -3  12  10       29.04       34.81      9.96 o 
  -2  12  10       16.75       20.54      8.52 o 
  -1  12  10      538.25      567.39     28.03 o 
   0  12  10      175.42      181.68     16.72 o 
   1  12  10        1.09       -6.06      6.30 o 
   2  12  10      321.95      319.77     30.90 o 
   3  12  10      252.52      249.59     23.28 o 
   4  12  10       50.19       50.67     13.30 o 
   5  12  10      110.94      124.38     14.61 o 
   6  12  10        3.21        3.48     10.76 o 
   7  12  10      205.71      198.90     24.40 o 
   8  12  10       52.65       57.44     15.46 o 
   9  12  10      123.62      132.36     19.48 o 
  10  12  10      641.94      706.67     43.44 o 
  11  12  10       78.37       93.06     19.24 o 
  12  12  10      136.68      127.06     25.47 o 
  -3  13  10      118.08      102.20     22.31 o 
  -2  13  10      319.75      272.02     19.37 o 
  -1  13  10      736.61      732.49     43.80 o 
   0  13  10      127.43      103.91     13.39 o 
   1  13  10      217.40      220.06     20.80 o 
   2  13  10     1859.60     1978.89     82.17 o 
   3  13  10      822.13      797.38     43.48 o 
   4  13  10      179.36      173.67     21.31 o 
   5  13  10     1448.46     1486.64     66.12 o 
   6  13  10     1259.85     1343.06    104.17 o 
   7  13  10       22.15       18.49      9.89 o 
   8  13  10      177.39      188.59     16.43 o 
   9  13  10     1369.25     1249.73    159.24 o 
  10  13  10      280.26      359.72     34.94 o 
  11  13  10       20.88        5.55     14.47 o 
  -2  14  10     1191.31     1116.77     90.16 o 
  -1  14  10      113.16      104.49     16.49 o 
   0  14  10       12.73       19.95     26.57 o 
   1  14  10      921.81      856.65     45.83 o 
   2  14  10     1354.49     1345.12     61.85 o 
   3  14  10       89.49       56.86     16.09 o 
   4  14  10      367.21      366.15     86.11 o 
   5  14  10     1978.01     2011.55     88.02 o 
   6  14  10      551.74      584.76     38.23 o 
   7  14  10      174.17      141.98     22.32 o 
   8  14  10     1479.30     1530.14     79.73 o 
  10  14  10       53.82       43.43     13.83 o 
  -1  15  10       64.98       48.87     15.08 o 
   0  15  10      199.29      203.79     24.13 o 
   1  15  10      418.75      421.86     48.49 o 
   2  15  10      208.96      230.55     25.13 o 
   3  15  10        2.05        4.64     12.50 o 
   4  15  10      193.72      202.93     33.41 o 
   5  15  10      748.57      817.39     45.89 o 
   6  15  10       45.17       57.15     16.38 o 
   7  15  10      214.14      180.07     27.30 o 
   8  15  10     1005.43      985.84     51.32 o 
   9  15  10        8.01        8.20     14.91 o 
   1  16  10       33.83       19.20     14.07 o 
   2  16  10      109.16      112.12     19.94 o 
   3  16  10      225.63      245.14     26.33 o 
   4  16  10        6.71       20.29     14.19 o 
   5  16  10       83.54      106.83     20.14 o 
   6  16  10      118.27       54.95     51.21 o 
   7  16  10       94.06       66.10     18.39 o 
   8  16  10        1.33       -0.98     14.14 o 
  -2 -11  11      388.20      366.61     25.42 o 
  -1 -11  11      126.98       89.97     15.75 o 
   0 -11  11     1501.47     1482.92     59.54 o 
  -5 -10  11       12.15        1.21      9.25 o 
  -4 -10  11      433.24      450.66     23.39 o 
  -3 -10  11      552.12      564.39     25.96 o 
  -2 -10  11      130.82      125.97     26.56 o 
  -1 -10  11       17.34       20.13      9.35 o 
   0 -10  11      879.19      887.36     33.64 o 
   1 -10  11      842.56      839.39     32.28 o 
   2 -10  11        6.05       -1.51      7.96 o 
   3 -10  11     1381.51     1327.19     62.70 o 
  -6  -9  11       40.97       17.09     14.16 o 
  -5  -9  11      246.31      210.29     17.79 o 
  -4  -9  11      294.27      344.20     21.33 o 
  -3  -9  11       31.43       29.55      9.64 o 
  -2  -9  11      416.67      420.00     22.10 o 
  -1  -9  11       93.32       76.95     12.90 o 
   0  -9  11       21.53       12.97      8.33 o 
   1  -9  11      171.29      166.89     14.25 o 
   2  -9  11      285.17      272.71     17.76 o 
   3  -9  11       44.46       33.51      9.35 o 
   4  -9  11        2.28        8.38      8.12 o 
   5  -9  11       47.99       21.73      8.29 o 
  -7  -8  11      269.89      257.46     36.82 o 
  -6  -8  11       84.44       82.93     12.93 o 
  -5  -8  11        0.10       -2.51      8.92 o 
  -4  -8  11      168.02      150.66     14.86 o 
  -3  -8  11      187.63      176.95     15.62 o 
  -2  -8  11      484.35      514.13     23.95 o 
  -1  -8  11       29.77       27.79      9.42 o 
   0  -8  11      532.12      535.40     24.01 o 
   1  -8  11     1129.26     1200.80     44.56 o 
   2  -8  11      557.90      545.18     24.30 o 
   3  -8  11      374.14      351.42     24.12 o 
   4  -8  11     1121.18     1138.11     40.76 o 
   5  -8  11      285.86      273.85     17.82 o 
   6  -8  11       42.71       34.37     13.14 o 
  -7  -7  11     1594.31     1806.86    108.66 o 
  -6  -7  11      641.01      670.12     28.93 o 
  -5  -7  11      100.41       74.43     11.78 o 
  -4  -7  11     1390.26     1479.91     48.39 o 
  -3  -7  11     1438.01     1602.54     51.19 o 
  -2  -7  11       98.80       96.54     11.93 o 
  -1  -7  11      363.41      358.50     21.15 o 
   0  -7  11     1932.17     2092.26     62.69 o 
   1  -7  11     1975.23     2042.93     61.33 o 
   2  -7  11        5.20        5.16      7.91 o 
   3  -7  11      697.90      688.98     32.74 o 
   4  -7  11     3563.76     3633.81    104.73 o 
   5  -7  11      114.18      127.76     14.77 o 
   6  -7  11      182.88      184.33     25.26 o 
   7  -7  11     1313.36     1240.71     51.20 o 
  -8  -6  11      133.42      130.54     15.64 o 
  -7  -6  11      833.37      890.46     63.78 o 
  -6  -6  11      374.70      337.66     22.30 o 
  -5  -6  11      273.16      307.01     19.35 o 
  -4  -6  11     2057.26     2298.16     68.40 o 
  -3  -6  11     1149.30     1243.42     41.63 o 
  -2  -6  11      268.64      285.97     17.96 o 
  -1  -6  11      870.55      964.54     33.82 o 
   0  -6  11     1391.71     1528.38     50.63 o 
   1  -6  11      323.04      323.46     32.02 o 
   2  -6  11      156.58      146.11     14.27 o 
   3  -6  11     1467.37     1568.58     59.71 o 
   4  -6  11      791.49      777.65     30.78 o 
   5  -6  11       52.33       53.68     11.59 o 
   6  -6  11      754.40      728.89     29.37 o 
   7  -6  11      450.50      391.24     20.84 o 
   8  -6  11      264.36      244.83     30.67 o 
  -8  -5  11       74.75       79.48     14.23 o 
  -7  -5  11        1.44       -0.22      9.02 o 
  -6  -5  11       17.46       38.96     16.67 o 
  -5  -5  11      153.31      166.03     11.42 o 
  -4  -5  11      288.44      298.60     14.24 o 
  -3  -5  11      102.60      100.53     11.67 o 
  -2  -5  11      352.57      380.63     19.42 o 
  -1  -5  11      592.04      618.97     24.81 o 
   0  -5  11       11.76        9.83      7.30 o 
   1  -5  11      351.05      378.77     18.57 o 
   2  -5  11      110.22      116.25     12.48 o 
   3  -5  11       75.47       84.39     11.57 o 
   4  -5  11       21.07       30.91      8.19 o 
   5  -5  11        0.13        5.73      6.47 o 
   6  -5  11      315.79      282.04     17.43 o 
   7  -5  11       26.14       11.51      7.82 o 
   8  -5  11      386.43      348.02     20.22 o 
   9  -5  11       41.92       22.91      7.64 o 
  -9  -4  11       95.01       83.93     15.45 o 
  -8  -4  11       49.23       45.45     12.55 o 
  -7  -4  11      184.95      194.69     19.24 o 
  -6  -4  11      383.86      377.29     24.90 o 
  -5  -4  11       21.55        4.29      6.81 o 
  -4  -4  11      311.76      307.94     17.99 o 
  -3  -4  11      842.55      904.70     32.28 o 
  -2  -4  11      138.35      146.73      9.81 o 
  -1  -4  11        6.93        8.91      6.90 o 
   0  -4  11     1037.85     1088.91     36.06 o 
   1  -4  11     1418.97     1581.18    128.90 o 
   2  -4  11      149.17      142.17     13.28 o 
   3  -4  11     1197.68     1299.81     50.27 o 
   4  -4  11     1489.34     1592.22     50.55 o 
   5  -4  11      125.84      120.36     11.61 o 
   6  -4  11       81.84       77.70     12.35 o 
   7  -4  11      696.01      682.35     28.03 o 
   8  -4  11      609.16      568.85     24.29 o 
   9  -4  11      159.14       92.04     14.91 o 
  -9  -3  11        5.23        8.61     16.88 o 
  -8  -3  11      538.03      575.47     44.56 o 
  -7  -3  11     1079.61     1113.96     49.57 o 
  -6  -3  11      267.15      310.91     23.71 o 
  -5  -3  11       44.97       47.64      9.40 o 
  -4  -3  11     3322.10     3570.29     85.65 o 
  -3  -3  11     1560.85     1713.64     44.71 o 
  -2  -3  11       14.41        6.10      4.91 o 
  -1  -3  11     2318.91     2531.10     62.02 o 
   0  -3  11     1842.72     2054.75     58.95 o 
   1  -3  11     1734.99     1909.54     68.65 o 
   2  -3  11      112.71       92.78     18.74 o 
   3  -3  11     3244.54     3316.48     94.47 o 
   4  -3  11     4481.31     4649.44    128.40 o 
   5  -3  11      271.17      274.64     16.87 o 
   6  -3  11     2329.76     2260.78     57.08 o 
   7  -3  11     3190.19     3032.13     84.33 o 
   8  -3  11      425.69      378.90     19.37 o 
   9  -3  11      203.77      169.47     14.39 o 
  10  -3  11      689.59      598.97     29.58 o 
  -9  -2  11      123.10      105.59     32.49 o 
  -8  -2  11      562.67      626.86     49.09 o 
  -7  -2  11      496.07      463.79     34.03 o 
  -6  -2  11      184.82      151.78     19.01 o 
  -5  -2  11      659.27      615.55     31.54 o 
  -4  -2  11     2050.62     2069.75     77.75 o 
  -3  -2  11     1919.40     2040.48     65.09 o 
  -2  -2  11     1203.85     1258.74     39.81 o 
  -1  -2  11     1235.60     1308.33     48.06 o 
   0  -2  11     1242.03     1372.46     41.80 o 
   1  -2  11       30.39       26.01      6.97 o 
   2  -2  11      553.93      592.20     23.12 o 
   3  -2  11     1785.64     1806.83     63.71 o 
   4  -2  11     1498.21     1555.66     40.62 o 
   5  -2  11       46.54       40.77      6.37 o 
   6  -2  11     1158.50     1138.81     32.38 o 
   7  -2  11     2145.80     2097.90     53.79 o 
   8  -2  11      211.79      205.00     13.92 o 
   9  -2  11      510.16      504.71     21.16 o 
  10  -2  11      636.04      595.33     28.67 o 
  11  -2  11       67.82       48.98     12.33 o 
  -9  -1  11      345.82      367.53     28.30 o 
  -8  -1  11      322.99      310.34     44.17 o 
  -7  -1  11        1.15        8.62     10.54 o 
  -6  -1  11       19.33        6.79     10.32 o 
  -5  -1  11      147.75      122.80     14.78 o 
  -4  -1  11      354.20      359.53     22.60 o 
  -3  -1  11      590.05      584.58     29.27 o 
  -2  -1  11      157.97      172.38     12.18 o 
  -1  -1  11     1351.71     1410.71     43.16 o 
   0  -1  11      220.67      217.91     12.98 o 
   1  -1  11      441.39      485.03     20.29 o 
   2  -1  11     1412.12     1511.05     49.74 o 
   3  -1  11      495.74      506.18     13.86 o 
   4  -1  11       14.79       24.88      4.50 o 
   5  -1  11      163.70      168.10     10.20 o 
   6  -1  11      330.05      324.76     14.29 o 
   7  -1  11      128.25      124.38      9.21 o 
   8  -1  11      102.97       94.63      9.97 o 
   9  -1  11      208.31      190.93     13.81 o 
  10  -1  11      163.05      156.90     16.47 o 
  11  -1  11       28.42       23.85     11.17 o 
  -9   0  11      135.98      105.31     18.24 o 
  -8   0  11       18.24       27.20     16.18 o 
  -7   0  11      532.36      547.74     32.75 o 
  -6   0  11      791.12      783.93     39.34 o 
  -5   0  11        0.81        7.45      9.03 o 
  -4   0  11     1051.01      995.84     46.84 o 
  -3   0  11      932.46      913.68     32.75 o 
  -2   0  11      137.49      132.17     10.50 o 
  -1   0  11      521.19      540.12     32.88 o 
   0   0  11     1412.01     1417.65     44.01 o 
   1   0  11     1671.91     1663.93     38.83 o 
   2   0  11       84.87       81.36      6.93 o 
   3   0  11      805.08      876.70     30.64 o 
   4   0  11     2092.88     2100.85     43.05 o 
   5   0  11        2.86        4.37      3.80 o 
   6   0  11      582.98      606.39     16.72 o 
   7   0  11     1051.04     1023.09     28.08 o 
   8   0  11      282.95      273.64     14.79 o 
   9   0  11       48.55       52.47      9.17 o 
  10   0  11      168.93      178.80     14.10 o 
  11   0  11      298.61      269.38     19.97 o 
  -9   1  11      179.63      141.83     26.96 o 
  -8   1  11      264.34      258.40     30.25 o 
  -7   1  11      274.34      285.08     28.23 o 
  -6   1  11       58.62       18.32     11.68 o 
  -5   1  11       40.77       35.72     11.46 o 
  -4   1  11     1441.85     1424.13     58.22 o 
  -3   1  11     1435.09     1439.49     57.86 o 
  -2   1  11       68.41       56.13      7.59 o 
  -1   1  11     3999.03     3822.34     94.01 o 
   0   1  11     3871.17     3780.58     82.67 o 
   1   1  11      381.78      371.78     14.71 o 
   2   1  11     1010.16      960.10     35.42 o 
   3   1  11     2900.20     3000.67     66.13 o 
   4   1  11     1843.27     1912.15     45.87 o 
   5   1  11      104.79      112.28      6.56 o 
   6   1  11     2408.51     2267.05     52.35 o 
   7   1  11     4093.30     4103.89     89.34 o 
   8   1  11       35.67       18.69      5.21 o 
   9   1  11      266.81      244.18     11.82 o 
  10   1  11     1568.25     1537.96     44.92 o 
  11   1  11      273.71      282.81     20.70 o 
  12   1  11       39.08       24.72     12.25 o 
  -9   2  11      245.18      187.61     28.35 o 
  -8   2  11     1221.40     1262.80     79.71 o 
  -7   2  11      322.85      292.78     34.36 o 
  -6   2  11        0.86        6.89     17.13 o 
  -5   2  11      854.25      873.41     41.52 o 
  -4   2  11     1841.83     1916.77     74.39 o 
  -3   2  11      672.82      638.99     26.52 o 
  -2   2  11      286.34      301.22     17.56 o 
  -1   2  11     6035.88     5740.73    196.53 o 
   0   2  11     4454.23     4060.01    100.62 o 
   1   2  11       16.69       13.59      4.23 o 
   2   2  11     4716.44     4510.95    122.24 o 
   3   2  11     3017.91     2871.47     59.41 o 
   4   2  11      117.26      142.66      7.70 o 
   5   2  11       27.87       39.73      4.98 o 
   6   2  11     1667.79     1654.72     46.78 o 
   7   2  11     2924.50     2898.16     79.24 o 
   8   2  11       69.36       69.66      7.58 o 
   9   2  11     1451.84     1398.33     35.90 o 
  10   2  11     1458.30     1435.45     37.22 o 
  11   2  11      242.64      244.92     14.62 o 
  12   2  11      337.79      327.10     22.89 o 
  -8   3  11      272.48      220.00     29.49 o 
  -7   3  11        2.53        4.70     15.86 o 
  -6   3  11       94.04       67.48     18.74 o 
  -5   3  11      741.84      727.45     51.53 o 
  -4   3  11        3.33        8.03      7.62 o 
  -3   3  11        0.20       -6.24      6.94 o 
  -2   3  11      326.24      314.14     21.55 o 
  -1   3  11      281.42      269.47     32.17 o 
   0   3  11     1290.92     1196.38     42.69 o 
   1   3  11      289.88      259.21     15.34 o 
   2   3  11     2151.64     2008.35     43.43 o 
   3   3  11      624.91      604.98     15.42 o 
   4   3  11      249.02      231.05      8.74 o 
   5   3  11      641.85      611.85     17.09 o 
   6   3  11       98.64      106.34      9.17 o 
   7   3  11        0.84        6.73      8.26 o 
   8   3  11       99.77       85.48      8.22 o 
   9   3  11      393.08      393.99     15.83 o 
  10   3  11       90.76       84.28      9.07 o 
  11   3  11       10.71        2.20      6.32 o 
  12   3  11      119.70      125.30     14.81 o 
  -8   4  11        1.50       -2.85     13.37 o 
  -7   4  11       24.41       24.76     12.49 o 
  -6   4  11      235.69      206.99     21.10 o 
  -5   4  11       53.70       40.34     11.77 o 
  -4   4  11      512.39      516.00     30.36 o 
  -3   4  11     1079.22     1120.56     50.39 o 
  -2   4  11       80.62       71.76     10.39 o 
  -1   4  11      618.53      583.09     25.05 o 
   0   4  11      352.50      356.88     14.98 o 
   1   4  11       19.84       25.69      5.33 o 
   2   4  11       10.48        9.99      5.73 o 
   3   4  11      159.53      154.49      8.05 o 
   4   4  11      310.96      310.92     13.52 o 
   5   4  11      269.96      238.46     11.93 o 
   6   4  11      189.39      185.09     10.12 o 
   7   4  11     1585.04     1585.94     44.51 o 
   8   4  11      621.76      560.92     29.42 o 
   9   4  11       33.95       30.76      8.03 o 
  10   4  11      521.89      539.30     23.10 o 
  11   4  11      157.02      175.19     14.48 o 
  12   4  11        7.91       18.95     10.97 o 
  13   4  11       60.45       62.87     13.08 o 
  -8   5  11      508.41      517.29     53.89 o 
  -7   5  11      285.27      268.14     23.91 o 
  -6   5  11        0.87       -0.42     13.73 o 
  -5   5  11      425.97      430.12     28.49 o 
  -4   5  11     1065.12     1068.22     49.31 o 
  -3   5  11     1240.35     1306.26     56.31 o 
  -2   5  11      198.69      218.68     16.83 o 
  -1   5  11     4436.46     4307.05    139.82 o 
   0   5  11     2481.19     2428.66     67.39 o 
   1   5  11       20.47       21.51      5.31 o 
   2   5  11     3839.73     3582.83     84.91 o 
   3   5  11     1837.19     1680.47     43.57 o 
   4   5  11     1087.41     1010.62     32.61 o 
   5   5  11      671.54      610.66     20.18 o 
   6   5  11     2307.99     2170.78     53.56 o 
   7   5  11     3314.62     3239.80     85.88 o 
   8   5  11       53.26       40.16     11.41 o 
   9   5  11      622.71      633.68     25.02 o 
  10   5  11     1774.35     1820.55     52.82 o 
  11   5  11      314.60      352.50     19.03 o 
  12   5  11      179.76      177.25     21.57 o 
  13   5  11      691.16      749.10     36.26 o 
  -7   6  11      210.29      230.62     21.95 o 
  -6   6  11      322.09      121.45     17.84 o 
  -5   6  11     1697.78     1802.43     74.22 o 
  -4   6  11      656.13      694.59     26.46 o 
  -3   6  11        0.59        5.56      5.87 o 
  -2   6  11      380.18      377.52     17.72 o 
  -1   6  11     2549.24     2528.49     68.13 o 
   0   6  11     2403.92     2258.94     69.18 o 
   1   6  11      325.12      318.54     13.89 o 
   2   6  11     3453.77     3276.37     87.70 o 
   3   6  11     4121.30     3960.35     93.40 o 
   4   6  11       62.63       67.12      7.75 o 
   5   6  11     1296.90     1240.46     38.60 o 
   6   6  11     2513.88     2419.74     59.08 o 
   7   6  11      771.28      706.77     26.31 o 
   8   6  11        3.80       -1.27      7.30 o 
   9   6  11      582.14      628.82     25.79 o 
  10   6  11     1456.42     1469.69     54.61 o 
  11   6  11      286.96      283.46     26.45 o 
  12   6  11      554.20      600.90     32.60 o 
  13   6  11      820.92      913.11     40.83 o 
  -7   7  11       42.73       22.98     17.42 o 
  -6   7  11       83.93       82.24     10.69 o 
  -5   7  11     1339.10     1435.83     39.10 o 
  -4   7  11      291.84      298.40     20.37 o 
  -3   7  11      220.52      205.30     24.56 o 
  -2   7  11      465.52      497.94     20.65 o 
  -1   7  11      337.57      331.71     16.35 o 
   0   7  11      283.62      278.59     23.20 o 
   1   7  11      272.41      274.86     14.34 o 
   2   7  11     1647.08     1569.42     45.06 o 
   3   7  11     1052.85     1020.23     28.64 o 
   4   7  11      184.78      181.00     13.01 o 
   5   7  11     2558.32     2459.84     68.71 o 
   6   7  11      261.89      262.55     15.23 o 
   7   7  11       52.60       67.66      8.06 o 
   8   7  11      148.73      195.47     23.81 o 
   9   7  11        6.67        9.10      8.11 o 
  10   7  11      145.77      141.98     13.64 o 
  11   7  11       15.16       14.34      8.06 o 
  12   7  11      202.47      201.80     20.28 o 
  13   7  11      192.52      237.39     21.37 o 
  -7   8  11        3.40        2.91     11.16 o 
  -6   8  11       60.24       89.66     21.57 o 
  -5   8  11       12.56       22.32     14.89 o 
  -4   8  11       13.77        9.78      6.65 o 
  -3   8  11      125.08      133.37     13.16 o 
  -2   8  11      122.46       94.98     13.44 o 
  -1   8  11      261.49      262.39     17.02 o 
   0   8  11      651.46      639.50     23.62 o 
   1   8  11      273.09      267.14     15.31 o 
   2   8  11      245.24      234.30     13.61 o 
   3   8  11      345.56      350.04     16.62 o 
   4   8  11       40.30       37.74      7.83 o 
   5   8  11      198.99      200.98     16.77 o 
   6   8  11        3.45        6.73      9.21 o 
   7   8  11     1560.06     1528.02     54.63 o 
   8   8  11      234.42      249.64     15.72 o 
   9   8  11      127.09      130.76     12.40 o 
  10   8  11      775.72      838.90     32.65 o 
  11   8  11      118.68       99.52     11.15 o 
  12   8  11       39.93       21.98     10.82 o 
  13   8  11       55.10       89.16     15.56 o 
  -6   9  11       76.66       79.52     35.91 o 
  -5   9  11      470.37      442.46     29.05 o 
  -4   9  11      398.51      361.24     45.53 o 
  -3   9  11       12.29        7.83     22.34 o 
  -2   9  11      239.77      242.15     14.16 o 
  -1   9  11     1575.45     1654.32     48.35 o 
   0   9  11     1283.41     1307.18     39.23 o 
   1   9  11        5.40        1.08      5.57 o 
   2   9  11     2974.90     2964.81     78.30 o 
   3   9  11     2082.29     2097.19     58.10 o 
   4   9  11       14.89       10.38      6.58 o 
   5   9  11     1237.75     1272.58     44.57 o 
   6   9  11      950.73     1027.50     51.93 o 
   7   9  11      855.01      891.37     48.21 o 
   8   9  11        0.97      -17.07     11.42 o 
   9   9  11      536.05      578.62     30.23 o 
  10   9  11     1685.11     1852.74     55.65 o 
  11   9  11      301.67      347.85     20.74 o 
  12   9  11      410.04      438.88     28.13 o 
  -5  10  11     1110.18     1189.83     78.85 o 
  -4  10  11      310.07      306.79     46.51 o 
  -3  10  11      130.11      128.41     23.76 o 
  -2  10  11     1236.07     1256.27     59.46 o 
  -1  10  11     1010.12     1089.69     42.61 o 
   0  10  11      385.33      396.23     19.58 o 
   1  10  11      182.38      198.61     12.78 o 
   2  10  11     2038.55     2160.30     59.18 o 
   3  10  11     2028.29     2024.82     56.40 o 
   4  10  11       53.71       45.46      8.39 o 
   5  10  11     2269.78     2304.12     75.90 o 
   6  10  11     2521.11     2586.44     80.59 o 
   7  10  11       81.65       60.83     15.71 o 
   8  10  11      320.20      336.95     29.21 o 
   9  10  11      837.19      875.79     49.56 o 
  10  10  11      544.46      562.19     60.93 o 
  11  10  11       48.19       29.40     13.36 o 
  12  10  11      290.42      344.76     21.20 o 
  -5  11  11      720.67      709.68     90.71 o 
  -4  11  11      206.06      161.18     20.82 o 
  -3  11  11      583.81      541.53     46.11 o 
  -2  11  11     1521.34     1557.69     63.53 o 
  -1  11  11      165.32      171.89     16.60 o 
   0  11  11      103.16      115.61     13.91 o 
   1  11  11      597.83      575.86     27.27 o 
   2  11  11      200.25      222.64     12.85 o 
   3  11  11      486.35      489.58     20.00 o 
   4  11  11       27.60       28.35      8.12 o 
   5  11  11      934.78      979.14     37.10 o 
   6  11  11     1087.70     1181.04     42.74 o 
   7  11  11       22.80       16.37     12.12 o 
   8  11  11      655.50      769.55     44.78 o 
   9  11  11      572.10      580.94     39.82 o 
  10  11  11        7.22        3.21     15.30 o 
  11  11  11      165.62      179.44     27.06 o 
  12  11  11      156.05      173.80     25.22 o 
  -4  12  11        8.11       13.18     13.24 o 
  -3  12  11       14.78       12.98     15.21 o 
  -2  12  11      207.12      191.39     20.64 o 
  -1  12  11       12.62       16.10      8.70 o 
   0  12  11      465.23      460.94     31.93 o 
   1  12  11      349.24      377.77     33.87 o 
   2  12  11      224.88      233.00     17.87 o 
   3  12  11      517.27      516.02     26.44 o 
   4  12  11        4.03       22.20      7.05 o 
   5  12  11       23.05       27.06      8.59 o 
   6  12  11      188.95      213.10     16.76 o 
   7  12  11      100.34      120.78     14.05 o 
   8  12  11       69.93       66.64     16.50 o 
   9  12  11       86.05       90.78     32.00 o 
  10  12  11      124.46      146.20     22.12 o 
  11  12  11      120.48      148.21     33.22 o 
  -3  13  11      126.16      112.14     16.50 o 
  -2  13  11      179.17      194.63     18.26 o 
  -1  13  11      227.01      192.04     31.41 o 
   0  13  11      183.46      181.35     30.60 o 
   1  13  11        2.51        2.47      8.09 o 
   2  13  11      529.02      559.43     27.98 o 
   3  13  11      986.50     1027.15     51.43 o 
   4  13  11      123.27      144.19     20.06 o 
   5  13  11     1165.22     1270.54     93.97 o 
   6  13  11     1023.23     1066.25     45.99 o 
   7  13  11      450.87      512.58     25.64 o 
   8  13  11      328.43      333.81     27.43 o 
   9  13  11      251.23      290.11     26.75 o 
  10  13  11      621.06      790.60     45.97 o 
  11  13  11       55.90       47.51     16.74 o 
  -1  14  11      697.77      634.53     52.12 o 
   0  14  11        6.62       18.49      8.86 o 
   1  14  11      809.40      799.28     45.06 o 
   2  14  11      851.19      938.60     65.82 o 
   3  14  11      382.26      402.34     31.31 o 
   4  14  11       29.44       17.39     14.27 o 
   5  14  11     1750.90     1934.21    102.63 o 
   6  14  11     1892.49     2027.09     85.35 o 
   7  14  11        3.34        6.00     15.04 o 
   8  14  11      924.14     1067.45     39.87 o 
   9  14  11      693.40      806.60     46.55 o 
  10  14  11       55.68       38.83     14.22 o 
   0  15  11       38.16       51.53     15.58 o 
   1  15  11      431.95      450.13     52.17 o 
   2  15  11      256.94      324.18     29.16 o 
   3  15  11        0.56       10.13     12.79 o 
   4  15  11       82.21       97.32     23.24 o 
   5  15  11      353.55      357.79     30.67 o 
   6  15  11      577.57      579.62     39.02 o 
   7  15  11        0.31       -9.42     13.52 o 
   8  15  11      415.56      422.13     35.08 o 
   9  15  11      719.66      652.95     79.53 o 
   2  16  11        8.12       24.77     14.68 o 
   3  16  11      346.53      368.46     46.96 o 
   4  16  11      151.59      149.43     55.16 o 
   5  16  11       23.66       39.54     15.55 o 
   6  16  11      128.15      172.10     24.59 o 
   7  16  11        7.03        3.79     15.27 o 
  -2 -10  12       76.07       51.32     13.49 o 
  -1 -10  12       21.42       13.72      9.23 o 
   0 -10  12      313.96      284.37     22.62 o 
  -4  -9  12      360.50      366.95     21.81 o 
  -3  -9  12      237.37      250.35     18.66 o 
  -2  -9  12       28.31       32.91     10.32 o 
  -1  -9  12      694.63      747.65     32.46 o 
   0  -9  12      155.15      138.33     24.67 o 
   1  -9  12       17.55       10.44      8.51 o 
   2  -9  12       87.79       88.36     16.34 o 
   3  -9  12       26.74       16.10      9.15 o 
  -6  -8  12      832.38      868.41     66.44 o 
  -5  -8  12        0.45       -4.22      9.07 o 
  -4  -8  12      133.38      102.32     13.92 o 
  -3  -8  12      412.38      406.13     29.11 o 
  -2  -8  12      123.26       98.10     12.60 o 
  -1  -8  12       50.37       50.49     10.87 o 
   0  -8  12       85.68       88.91     11.89 o 
   1  -8  12      685.06      695.50     28.95 o 
   2  -8  12      187.21      185.59     17.71 o 
   3  -8  12       84.06       91.74     12.58 o 
   4  -8  12      664.84      646.86     28.54 o 
   5  -8  12      140.85      128.87     27.88 o 
  -6  -7  12     1112.78     1214.26     52.29 o 
  -5  -7  12      316.28      368.34     33.25 o 
  -4  -7  12      701.95      746.69     31.06 o 
  -3  -7  12     1697.63     1842.18     57.84 o 
  -2  -7  12      880.22      986.72     36.14 o 
  -1  -7  12      122.50      103.80     17.63 o 
   0  -7  12     1268.35     1367.83     45.37 o 
   1  -7  12     1114.78     1217.69     50.45 o 
   2  -7  12      219.17      217.04     20.84 o 
   3  -7  12      505.31      528.84     25.30 o 
   4  -7  12     1286.05     1303.82     47.59 o 
   5  -7  12      576.98      581.61     27.95 o 
   6  -7  12      109.69       80.62     12.11 o 
  -7  -6  12      644.32      618.37     31.02 o 
  -6  -6  12      361.99      386.71     40.57 o 
  -5  -6  12       13.28       12.32      8.79 o 
  -4  -6  12     1108.69     1233.37     42.62 o 
  -3  -6  12     1515.94     1593.92     51.16 o 
  -2  -6  12      302.59      344.13     19.86 o 
  -1  -6  12      444.61      463.99     22.61 o 
   0  -6  12     2117.38     2289.61     67.98 o 
   1  -6  12      663.64      740.29     35.01 o 
   2  -6  12      107.18       83.83     13.65 o 
   3  -6  12      216.52      238.22     17.50 o 
   4  -6  12      852.34      932.27     35.40 o 
   5  -6  12      394.18      413.65     25.76 o 
   6  -6  12      286.02      277.37     18.51 o 
   7  -6  12     1493.75     1422.07     57.48 o 
  -7  -5  12      181.84      118.52     53.76 o 
  -6  -5  12        0.40       10.57      9.30 o 
  -5  -5  12       24.34       19.94      7.30 o 
  -4  -5  12      280.55      272.59     16.41 o 
  -3  -5  12      324.87      325.83     19.67 o 
  -2  -5  12       29.81       26.37      8.98 o 
  -1  -5  12      203.25      227.11     16.20 o 
   0  -5  12      607.58      642.48     26.25 o 
   1  -5  12       14.14        7.84     12.66 o 
   2  -5  12      253.35      279.98     20.11 o 
   3  -5  12      107.90      115.54     13.72 o 
   4  -5  12      211.30      252.21     21.00 o 
   5  -5  12        3.59        9.58      7.43 o 
   6  -5  12      196.38      150.62     14.03 o 
   7  -5  12        0.36       -3.52      7.91 o 
   8  -5  12      177.23      152.09     15.25 o 
  -8  -4  12       33.62       34.08     11.88 o 
  -7  -4  12      187.45      178.17     18.85 o 
  -6  -4  12      272.96      259.86     21.32 o 
  -5  -4  12      106.68       83.52     13.75 o 
  -4  -4  12      275.87      243.06     16.83 o 
  -3  -4  12      104.48      100.86      9.25 o 
  -2  -4  12       88.75       76.19     12.29 o 
  -1  -4  12        3.18        3.25      7.16 o 
   0  -4  12       17.16        1.75      7.64 o 
   1  -4  12      491.84      556.02     34.19 o 
   2  -4  12      295.55      258.28     18.89 o 
   3  -4  12        3.49       10.13      7.95 o 
   4  -4  12     1335.62     1490.90     48.86 o 
   5  -4  12     1172.17     1178.88     40.85 o 
   6  -4  12       31.79       23.40     11.95 o 
   7  -4  12      395.32      358.15     20.35 o 
   8  -4  12      963.14      934.74     42.48 o 
   9  -4  12       87.17       58.70     13.82 o 
  -8  -3  12      159.10      154.72     25.45 o 
  -7  -3  12      731.68      794.62     39.93 o 
  -6  -3  12     1088.63     1133.07     68.73 o 
  -5  -3  12        3.46       -8.36     11.20 o 
  -4  -3  12     1243.06     1268.97     76.31 o 
  -3  -3  12     2630.94     2876.16     94.39 o 
  -2  -3  12       27.57       19.98      6.95 o 
  -1  -3  12      660.75      717.91     27.08 o 
   0  -3  12     3000.90     3286.61    112.58 o 
   1  -3  12      539.87      568.47     35.35 o 
   2  -3  12       11.87        2.53     15.01 o 
   3  -3  12     1109.01     1287.68     50.59 o 
   4  -3  12     1872.48     1904.97     58.85 o 
   5  -3  12      984.54     1006.08     35.78 o 
   6  -3  12      297.05      279.10     17.82 o 
   7  -3  12     1591.29     1503.52     49.59 o 
   8  -3  12     1125.56     1060.68     46.25 o 
   9  -3  12        1.28        9.59     10.96 o 
  10  -3  12     1021.27      945.35    129.91 o 
  -8  -2  12      439.08      446.71     41.10 o 
  -7  -2  12     1028.97     1084.76     68.90 o 
  -6  -2  12      145.08      158.73     24.50 o 
  -5  -2  12       56.74       53.48     11.37 o 
  -4  -2  12      945.38      897.43     73.54 o 
  -3  -2  12     1169.33     1220.52     50.54 o 
  -2  -2  12      207.70      249.71     17.33 o 
  -1  -2  12     1190.55     1221.25     58.82 o 
   0  -2  12     5039.62     5536.05    160.31 o 
   1  -2  12      432.46      459.82     18.37 o 
   2  -2  12      601.62      649.08     29.94 o 
   3  -2  12     1852.24     2079.08     62.45 o 
   4  -2  12      505.32      561.78     23.68 o 
   5  -2  12       91.05       99.43     16.47 o 
   6  -2  12      413.26      431.76     17.30 o 
   7  -2  12     1151.22     1130.81     33.26 o 
   8  -2  12      221.93      199.55     14.80 o 
   9  -2  12        0.99        2.87      6.90 o 
  10  -2  12      945.14      915.26     42.42 o 
  -8  -1  12      375.73      394.88     28.68 o 
  -7  -1  12      442.95      483.45     30.80 o 
  -6  -1  12       10.24       18.93     14.74 o 
  -5  -1  12      630.78      646.86     47.30 o 
  -4  -1  12       22.48       26.28     11.84 o 
  -3  -1  12      179.95      168.03     16.07 o 
  -2  -1  12       52.92       42.61      8.55 o 
  -1  -1  12      215.89      239.83     19.60 o 
   0  -1  12     1570.50     1695.47     50.78 o 
   1  -1  12      106.40       96.96     13.51 o 
   2  -1  12      577.84      635.23     22.97 o 
   3  -1  12      542.34      587.41     19.54 o 
   4  -1  12       17.00       28.92      8.66 o 
   5  -1  12      121.46      104.45      8.69 o 
   6  -1  12      208.27      202.86     12.37 o 
   7  -1  12       10.16       10.11      7.40 o 
   8  -1  12        4.75        4.05      6.39 o 
   9  -1  12       36.77       23.37      7.75 o 
  10  -1  12      181.19      196.92     18.98 o 
  11  -1  12       30.16       17.88     16.85 o 
  -8   0  12       17.72        2.80     27.03 o 
  -7   0  12        1.09       -0.35     11.39 o 
  -6   0  12       81.11       87.06     15.21 o 
  -5   0  12      295.00      292.61     23.15 o 
  -4   0  12      103.32      103.27     19.39 o 
  -3   0  12      866.98      883.43     56.22 o 
  -2   0  12      291.29      279.91     47.99 o 
  -1   0  12       79.45       73.27      8.71 o 
   0   0  12     1164.65     1182.56     38.58 o 
   1   0  12      266.59      285.37     12.90 o 
   2   0  12      114.67      107.54     11.41 o 
   3   0  12      664.23      617.76     23.11 o 
   4   0  12      574.78      616.61     16.38 o 
   5   0  12      508.89      545.25     22.42 o 
   6   0  12       90.14       90.69      6.84 o 
   7   0  12     1188.34     1162.61     33.39 o 
   8   0  12      350.58      347.98     16.90 o 
   9   0  12        0.46        3.78      6.68 o 
  10   0  12      341.11      302.14     23.33 o 
  11   0  12       89.30       62.26     13.18 o 
  -8   1  12      496.88      500.60     32.52 o 
  -7   1  12      221.44      193.12     28.69 o 
  -6   1  12      135.43      134.98     18.26 o 
  -5   1  12      227.14      207.64     20.03 o 
  -4   1  12      813.22      810.06     38.97 o 
  -3   1  12     2104.16     2077.93     79.17 o 
  -2   1  12       17.49        8.43      9.15 o 
  -1   1  12      672.12      665.46     25.85 o 
   0   1  12     2131.50     2160.82     84.82 o 
   1   1  12     1084.51     1165.05     37.47 o 
   2   1  12      432.55      447.64     19.37 o 
   3   1  12     1628.25     1643.43     39.06 o 
   4   1  12     2369.48     2319.20     52.72 o 
   5   1  12       58.99       59.39      6.29 o 
   6   1  12     1102.51     1023.29     24.92 o 
   7   1  12     2205.48     2120.27     50.27 o 
   8   1  12     1308.63     1264.00     32.65 o 
   9   1  12      213.25      216.22     14.99 o 
  10   1  12     1849.95     1792.20     51.08 o 
  11   1  12      747.20      752.06     34.28 o 
  -8   2  12      655.87      695.36     54.41 o 
  -7   2  12      682.24      733.36     55.34 o 
  -6   2  12      138.36       82.50     15.68 o 
  -5   2  12      778.27      766.40     39.29 o 
  -4   2  12     1457.26     1390.76     58.00 o 
  -3   2  12     1467.52     1385.92     60.17 o 
  -2   2  12       24.90       18.92      8.47 o 
  -1   2  12     2201.85     2113.94     79.68 o 
   0   2  12     2847.66     2617.91     95.55 o 
   1   2  12      581.36      561.18     26.24 o 
   2   2  12     1004.41      982.33     28.09 o 
   3   2  12     2340.72     2370.27     53.50 o 
   4   2  12     1284.90     1268.39     31.42 o 
   5   2  12       89.34       95.54      7.02 o 
   6   2  12     1226.71     1162.11     27.56 o 
   7   2  12     2021.70     1942.67     46.32 o 
   8   2  12      254.62      248.62     14.17 o 
   9   2  12       43.14       38.93      7.28 o 
  10   2  12     1654.27     1644.84     41.50 o 
  11   2  12      707.59      684.47     49.02 o 
  12   2  12       49.66       60.97     31.44 o 
  -8   3  12      396.31      385.69     39.26 o 
  -7   3  12      318.04      302.89     35.35 o 
  -6   3  12      126.94      106.03     21.82 o 
  -5   3  12      707.15      722.91     52.38 o 
  -4   3  12      616.32      565.21     31.34 o 
  -3   3  12       41.18       41.58      9.64 o 
  -2   3  12       33.07       29.04     10.73 o 
  -1   3  12      849.11      850.95     39.16 o 
   0   3  12      619.74      531.73     28.84 o 
   1   3  12       63.44       67.30     11.19 o 
   2   3  12      235.68      191.21     18.25 o 
   3   3  12     2041.67     1936.12     45.28 o 
   4   3  12        2.62        2.72      4.44 o 
   5   3  12      746.41      718.83     19.45 o 
   6   3  12     1408.83     1391.22     39.83 o 
   7   3  12        2.23        2.14      5.03 o 
   8   3  12       74.83       64.49      8.19 o 
   9   3  12      176.46      175.55     11.53 o 
  10   3  12        1.80        7.08      8.40 o 
  11   3  12       43.84       51.43     12.13 o 
  12   3  12      202.80      196.02     19.09 o 
  -8   4  12        0.23       -5.68     13.64 o 
  -7   4  12        0.50        9.80     14.35 o 
  -6   4  12      159.87      113.30     21.97 o 
  -5   4  12      104.66       57.50     17.99 o 
  -4   4  12       23.69       28.32     14.59 o 
  -3   4  12      420.40      424.79     21.86 o 
  -2   4  12      332.11      284.01     21.44 o 
  -1   4  12      166.14      143.88     17.27 o 
   0   4  12      653.26      610.71     35.91 o 
   1   4  12       32.89       38.34     11.47 o 
   2   4  12      892.84      836.54     33.48 o 
   3   4  12       22.20       27.53     12.22 o 
   4   4  12      202.15      216.03     10.08 o 
   5   4  12      193.37      189.89     10.85 o 
   6   4  12       43.19       42.30     10.07 o 
   7   4  12      937.80      878.38     35.49 o 
   8   4  12       54.12       48.43      9.04 o 
   9   4  12        6.25       16.58      7.48 o 
  10   4  12      270.94      250.22     15.98 o 
  11   4  12      300.67      297.85     21.73 o 
  12   4  12       63.93       57.74     11.93 o 
  -7   5  12      265.98      278.07     24.81 o 
  -6   5  12       28.55       30.74     12.29 o 
  -5   5  12      151.66      129.33     17.74 o 
  -4   5  12      407.64      414.33     27.67 o 
  -3   5  12      594.96      554.08     31.48 o 
  -2   5  12      135.93      116.76     15.15 o 
  -1   5  12      544.09      547.95     24.79 o 
   0   5  12     3369.51     3334.42     90.05 o 
   1   5  12      572.07      476.62     24.26 o 
   2   5  12     1177.44     1087.09     50.87 o 
   3   5  12     5007.17     4683.53    141.29 o 
   4   5  12     1014.62      938.03     36.94 o 
   5   5  12        0.88        4.04      5.11 o 
   6   5  12     2224.54     2116.74     52.85 o 
   7   5  12     1182.75     1150.02     43.30 o 
   8   5  12      215.61      196.86     17.01 o 
   9   5  12      344.54      338.95     43.54 o 
  10   5  12     1231.60     1231.91     39.51 o 
  11   5  12      873.81      949.61     47.14 o 
  12   5  12       10.81       15.73     14.52 o 
  -7   6  12      659.87      713.06     38.56 o 
  -6   6  12        9.78       -0.04     11.17 o 
  -5   6  12     1268.81     1316.78     58.99 o 
  -4   6  12     1021.73     1029.22     48.55 o 
  -3   6  12       75.29       73.19     13.12 o 
  -2   6  12      217.35      196.78     18.93 o 
  -1   6  12     1973.92     2070.61     70.22 o 
   0   6  12     1139.63     1207.47     45.37 o 
   1   6  12      128.97      139.90     11.64 o 
   2   6  12     2402.94     2369.30     66.57 o 
   3   6  12     3240.25     3152.63     98.43 o 
   4   6  12      830.57      810.18     33.63 o 
   5   6  12      547.63      534.25     26.89 o 
   6   6  12     2705.55     2695.55     86.48 o 
   7   6  12      599.76      615.23     24.58 o 
   8   6  12        5.70       -2.64      7.66 o 
   9   6  12      721.18      671.23     43.43 o 
  10   6  12      733.11      757.80     29.00 o 
  11   6  12      412.62      459.39     27.36 o 
  12   6  12       75.94       74.68     21.23 o 
  -6   7  12        0.37       -1.07      8.56 o 
  -5   7  12      601.59      612.85     33.50 o 
  -4   7  12      494.27      485.46     33.09 o 
  -3   7  12       13.78       12.24      6.36 o 
  -2   7  12      569.06      575.60     23.43 o 
  -1   7  12      612.69      612.05     23.59 o 
   0   7  12      699.15      671.53     24.74 o 
   1   7  12      343.99      345.03     21.16 o 
   2   7  12      277.48      287.82     23.31 o 
   3   7  12     1869.51     1769.84     56.42 o 
   4   7  12        3.67       -2.76      5.96 o 
   5   7  12      279.39      265.27     18.95 o 
   6   7  12     1373.23     1353.88     72.62 o 
   7   7  12      223.19      206.09     17.48 o 
   8   7  12      320.84      324.86     17.94 o 
   9   7  12      632.36      667.36     27.18 o 
  10   7  12       70.99       79.51     11.88 o 
  11   7  12       62.83       78.00     14.88 o 
  12   7  12      111.81      133.89     20.62 o 
  -6   8  12        9.94        6.19     14.71 o 
  -5   8  12        1.92        9.04      6.97 o 
  -4   8  12        0.16       -7.43      9.96 o 
  -3   8  12      123.74      129.73     11.55 o 
  -2   8  12      368.39      382.03     26.54 o 
  -1   8  12       25.08       22.26      6.78 o 
   0   8  12      321.61      333.00     19.74 o 
   1   8  12      288.64      302.31     22.12 o 
   2   8  12      223.37      235.95     14.60 o 
   3   8  12       84.47       80.66     11.26 o 
   4   8  12       41.18       37.75      9.23 o 
   5   8  12      108.54      113.73     16.52 o 
   6   8  12       90.21       91.75     13.44 o 
   7   8  12       82.65       82.76     13.28 o 
   8   8  12      343.76      370.52     23.50 o 
   9   8  12        0.21       10.05     10.78 o 
  10   8  12      320.15      356.45     22.34 o 
  11   8  12      487.71      538.82     25.47 o 
  12   8  12        3.60       16.42     11.85 o 
  -5   9  12      529.10      558.41     78.08 o 
  -4   9  12      429.79      479.29     34.42 o 
  -3   9  12      121.89      109.13     10.55 o 
  -2   9  12       78.41       76.55     12.21 o 
  -1   9  12      493.67      487.74     25.86 o 
   0   9  12     1359.24     1375.30     56.00 o 
   1   9  12        7.14       -6.09      5.73 o 
   2   9  12      400.53      381.74     27.31 o 
   3   9  12     2497.61     2628.07     71.13 o 
   4   9  12      151.08      178.23     20.04 o 
   5   9  12      189.66      192.98     17.25 o 
   6   9  12     1089.04     1156.71     56.91 o 
   7   9  12      849.70      893.31     49.02 o 
   8   9  12       13.16       -7.43     12.14 o 
   9   9  12      106.91       89.90     15.11 o 
  10   9  12     1768.69     1928.14     68.76 o 
  11   9  12      631.13      721.39     29.95 o 
  12   9  12       52.50       67.57     12.19 o 
  -5  10  12      815.49      842.24     43.14 o 
  -4  10  12      978.37     1046.39     70.38 o 
  -3  10  12       15.74       21.35     10.02 o 
  -2  10  12      854.96      902.02     40.62 o 
  -1  10  12     1283.13     1388.51     52.16 o 
   0  10  12      530.07      558.04     22.02 o 
   1  10  12      169.94      189.40     13.07 o 
   2  10  12      785.55      831.87     28.69 o 
   3  10  12     2476.16     2554.75     69.56 o 
   4  10  12      194.46      189.05     16.02 o 
   5  10  12     1558.55     1675.18     74.26 o 
   6  10  12     2328.81     2537.89    105.11 o 
   7  10  12      253.36      289.42     27.22 o 
   8  10  12      350.04      392.11     32.23 o 
   9  10  12      637.24      747.36     46.37 o 
  10  10  12      658.23      739.57     45.70 o 
  11  10  12       51.21       55.10     16.53 o 
  12  10  12       86.55      108.22     16.57 o 
  -4  11  12      192.94      200.81     25.06 o 
  -3  11  12        3.91       -1.77      9.91 o 
  -2  11  12      789.94      824.53     37.17 o 
  -1  11  12      862.66      865.95     56.17 o 
   0  11  12       24.49       30.50     15.31 o 
   1  11  12      202.51      216.55     13.10 o 
   2  11  12      642.09      674.83     24.61 o 
   3  11  12      133.96      150.63     12.23 o 
   4  11  12       94.00      118.18     13.27 o 
   5  11  12      641.68      682.75     29.99 o 
   6  11  12     1020.30     1111.91     55.10 o 
   7  11  12      119.75      132.84     31.64 o 
   8  11  12      301.05      327.93     31.44 o 
   9  11  12     1010.36     1136.30     59.30 o 
  10  11  12       31.10       31.16     17.38 o 
  11  11  12       39.39       31.27     17.72 o 
  -3  12  12       12.10       19.74     10.24 o 
  -2  12  12      156.15      180.64     33.84 o 
  -1  12  12      123.82      146.43     16.49 o 
   0  12  12       67.13       70.56     12.27 o 
   1  12  12      480.74      478.48     35.34 o 
   2  12  12        0.99        0.32      7.91 o 
   3  12  12      297.94      305.74     15.30 o 
   4  12  12      506.62      533.20     40.09 o 
   5  12  12        1.50       11.13      9.85 o 
   6  12  12       97.47      146.87     14.24 o 
   7  12  12      180.33      214.24     41.01 o 
   8  12  12        2.58       19.44     14.26 o 
   9  12  12       26.68       21.30     15.88 o 
  10  12  12      143.16      189.62     39.92 o 
  11  12  12      157.73      170.12     24.86 o 
  -2  13  12      273.38      268.08     39.92 o 
  -1  13  12      115.09      124.93     15.23 o 
   0  13  12       37.15       37.31     10.50 o 
   1  13  12       15.35       10.12      8.72 o 
   2  13  12      187.72      190.21     17.79 o 
   3  13  12      684.21      683.65     40.76 o 
   4  13  12      302.88      333.35     30.08 o 
   5  13  12      233.03      265.54     27.18 o 
   6  13  12      993.42     1067.30     40.24 o 
   7  13  12      338.03      378.82     28.56 o 
   8  13  12       35.97       18.23     10.19 o 
   9  13  12      406.96      462.02     33.60 o 
  10  13  12      440.00      484.87     56.32 o 
  -1  14  12      955.57      946.91     40.32 o 
   0  14  12       24.50       26.64     10.13 o 
   1  14  12      497.73      474.35     34.11 o 
   2  14  12      686.52      723.13     48.16 o 
   3  14  12      644.96      711.01     44.68 o 
   4  14  12       41.09       54.04     23.78 o 
   5  14  12      873.52      957.52     50.93 o 
   6  14  12      975.81     1026.12     53.60 o 
   7  14  12      347.53      369.28     31.86 o 
   8  14  12      247.56      297.34     24.39 o 
   9  14  12     1016.25     1176.68     57.12 o 
  10  14  12      573.08      694.41     41.54 o 
   1  15  12      650.76      651.25     41.64 o 
   2  15  12      443.21      470.09     71.37 o 
   3  15  12       18.31        0.61     13.14 o 
   4  15  12      145.08      136.92     21.03 o 
   5  15  12      125.95      141.93     22.54 o 
   6  15  12      353.12      383.96     32.54 o 
   7  15  12        2.36       -2.41     15.29 o 
   8  15  12       37.02       38.65     33.90 o 
   4  16  12      383.93      383.35     36.80 o 
   5  16  12        4.50       23.41     16.19 o 
  -1  -9  13      215.61      205.83     21.00 o 
   0  -9  13      564.49      592.50     32.90 o 
   1  -9  13        6.71        8.39      9.75 o 
  -4  -8  13       23.08        8.37      9.47 o 
  -3  -8  13      475.80      455.27     38.24 o 
  -2  -8  13      126.91      128.00     14.48 o 
  -1  -8  13       19.24        3.15      8.86 o 
   0  -8  13        4.98        3.33     10.18 o 
   1  -8  13      345.71      326.20     24.30 o 
   2  -8  13      496.09      533.97     30.22 o 
   3  -8  13        6.93       -4.80      8.61 o 
  -5  -7  13      413.28      418.24     23.73 o 
  -4  -7  13      114.45       81.10     12.76 o 
  -3  -7  13     1554.88     1729.07     55.78 o 
  -2  -7  13      769.96      794.55     32.28 o 
  -1  -7  13       15.49       10.42      9.02 o 
   0  -7  13      669.83      718.04     35.77 o 
   1  -7  13     1024.45     1112.31     48.25 o 
   2  -7  13      321.62      338.76     24.22 o 
   3  -7  13      170.66      143.88     14.93 o 
   4  -7  13     1681.03     1712.40     67.76 o 
   5  -7  13     1100.80     1064.68     40.07 o 
  -6  -6  13      236.77      204.40     32.18 o 
  -5  -6  13      144.35       91.36     16.98 o 
  -4  -6  13      368.27      364.79     23.13 o 
  -3  -6  13      997.24     1071.17     39.03 o 
  -2  -6  13      948.20     1041.43     38.12 o 
  -1  -6  13      112.89       92.18     12.04 o 
   0  -6  13     1568.87     1648.81     64.56 o 
   1  -6  13      459.61      501.29     28.65 o 
   2  -6  13      171.06      183.83     17.63 o 
   3  -6  13      686.82      739.29     31.27 o 
   4  -6  13     1435.59     1615.69     53.93 o 
   5  -6  13     1131.82     1147.84     50.93 o 
   6  -6  13       60.69       35.07     10.42 o 
  -6  -5  13        1.27       -8.16     11.84 o 
  -5  -5  13       85.94       81.37     13.60 o 
  -4  -5  13      119.60      103.96     13.42 o 
  -3  -5  13       54.13       52.55     15.37 o 
  -2  -5  13       40.67       30.55     12.81 o 
  -1  -5  13       73.44       64.04     13.00 o 
   0  -5  13      441.35      494.95     28.23 o 
   1  -5  13      105.03       93.40     14.25 o 
   2  -5  13      535.96      638.13     32.43 o 
   3  -5  13      319.10      342.02     20.54 o 
   4  -5  13      190.34      204.32     16.67 o 
   5  -5  13      112.45      108.75     12.88 o 
   6  -5  13        8.57       -2.16      7.64 o 
   7  -5  13       22.58       16.59      9.15 o 
  -7  -4  13       25.37        8.24     14.29 o 
  -6  -4  13      171.82      169.39     39.49 o 
  -5  -4  13      193.57      157.15     28.14 o 
  -4  -4  13       69.75       58.13      9.38 o 
  -3  -4  13      300.01      322.31     39.35 o 
  -2  -4  13      292.25      327.62     31.82 o 
  -1  -4  13       47.39       25.10     10.38 o 
   0  -4  13      220.66      223.62     19.35 o 
   1  -4  13       48.03       42.87     17.02 o 
   2  -4  13      289.07      336.97     22.39 o 
   3  -4  13      193.23      237.80     17.57 o 
   4  -4  13      250.29      250.71     18.24 o 
   5  -4  13      993.92      988.61     36.69 o 
   6  -4  13      223.23      210.02     16.74 o 
   7  -4  13      777.70      745.10     41.50 o 
   8  -4  13      216.94      198.68     24.23 o 
  -7  -3  13      282.53      331.04     33.49 o 
  -6  -3  13      459.45      465.20     28.61 o 
  -5  -3  13      211.51      210.85     19.73 o 
  -4  -3  13      483.17      450.64     39.64 o 
  -3  -3  13     1922.31     2138.92     79.11 o 
  -2  -3  13     1164.74     1299.77     63.41 o 
  -1  -3  13      131.66      131.32     10.83 o 
   0  -3  13     3453.08     3957.83    134.46 o 
   1  -3  13     1631.27     1874.21     79.73 o 
   2  -3  13        7.19        3.57      7.97 o 
   3  -3  13      664.71      717.68     33.57 o 
   4  -3  13     1033.70     1075.22     38.48 o 
   5  -3  13     1212.69     1288.74     43.80 o 
   6  -3  13        0.39        7.85      8.73 o 
   7  -3  13      799.85      736.53     30.30 o 
   8  -3  13     2392.15     2360.59    136.71 o 
   9  -3  13        0.78        5.46     11.10 o 
  -7  -2  13      457.24      510.33     43.26 o 
  -6  -2  13      230.75      213.52     27.83 o 
  -5  -2  13       65.93       64.95     17.50 o 
  -4  -2  13      375.48      367.16     68.45 o 
  -3  -2  13     1887.53     1939.30     93.16 o 
  -2  -2  13      333.61      320.28     21.57 o 
  -1  -2  13      168.84      179.61     34.56 o 
   0  -2  13     4004.56     4301.51    117.87 o 
   1  -2  13     1247.31     1375.88     42.26 o 
   2  -2  13      131.98      130.50     14.25 o 
   3  -2  13     2051.57     2303.22     69.19 o 
   4  -2  13     1222.19     1325.85     44.13 o 
   5  -2  13      130.63      130.50     12.75 o 
   6  -2  13      159.35      158.23     15.87 o 
   7  -2  13      521.22      493.87     23.76 o 
   8  -2  13      939.52      875.29     40.86 o 
   9  -2  13       96.10       65.84     14.72 o 
  -7  -1  13      536.29      515.22     44.07 o 
  -6  -1  13       10.00        2.07     15.35 o 
  -5  -1  13      118.77       77.32     20.34 o 
  -4  -1  13      803.91      801.07     53.43 o 
  -3  -1  13       80.74       60.96     12.11 o 
  -2  -1  13       13.12        6.36      7.54 o 
  -1  -1  13      322.04      309.63     16.41 o 
   0  -1  13      448.99      510.03     26.51 o 
   1  -1  13      530.42      556.79     27.77 o 
   2  -1  13      195.09      201.60     16.01 o 
   3  -1  13     1318.63     1436.32     38.76 o 
   4  -1  13      562.99      595.50     24.97 o 
   5  -1  13      266.26      244.95     23.12 o 
   6  -1  13      556.93      511.52     23.22 o 
   7  -1  13      138.09      130.03     10.89 o 
   8  -1  13       50.55       50.18      9.15 o 
   9  -1  13       47.46       33.04      8.44 o 
  10  -1  13      110.97       92.79     17.84 o 
  -7   0  13        4.30       -4.20     21.28 o 
  -6   0  13        8.22       15.80     11.64 o 
  -5   0  13      146.13      132.53     24.22 o 
  -4   0  13       42.84       23.12     16.26 o 
  -3   0  13      165.80      155.95     23.43 o 
  -2   0  13      933.09      929.64     57.65 o 
  -1   0  13        0.10       -1.25      5.65 o 
   0   0  13     1040.35     1136.87     37.04 o 
   1   0  13       66.66       84.19     10.29 o 
   2   0  13        0.72       -7.34      4.92 o 
   3   0  13        3.89       12.34      3.68 o 
   4   0  13       83.28       84.18      6.83 o 
   5   0  13      608.99      593.26     15.76 o 
   6   0  13      183.76      182.18     11.86 o 
   7   0  13      162.80      158.65     11.64 o 
   8   0  13      784.62      752.02     28.74 o 
   9   0  13      287.05      281.25     17.38 o 
  10   0  13       69.67       48.89     12.68 o 
  -7   1  13      795.77      756.21     40.87 o 
  -6   1  13      232.88      250.62     23.24 o 
  -5   1  13      126.17      118.43     16.67 o 
  -4   1  13      443.83      465.08     28.58 o 
  -3   1  13      781.16      726.37     36.04 o 
  -2   1  13      397.18      365.12     33.04 o 
  -1   1  13       14.83        3.83      8.58 o 
   0   1  13     3666.19     3675.67    105.20 o 
   1   1  13     1142.42     1213.25     38.78 o 
   2   1  13       57.19       60.55      7.36 o 
   3   1  13     2137.74     2266.57     65.99 o 
   4   1  13     2109.04     2159.19     55.11 o 
   5   1  13      412.57      402.56     17.40 o 
   6   1  13       82.52       78.79      7.30 o 
   7   1  13     1571.87     1520.52     40.35 o 
   8   1  13     1567.43     1509.50     43.58 o 
   9   1  13      104.96      104.84     11.69 o 
  10   1  13     1042.87      982.84     39.83 o 
  11   1  13     1029.53      961.13     63.84 o 
  -7   2  13     1211.46     1306.06     58.94 o 
  -6   2  13      307.53      297.47     38.72 o 
  -5   2  13      612.14      661.24     36.29 o 
  -4   2  13     1289.94     1290.15     55.69 o 
  -3   2  13     1039.24      968.81     44.20 o 
  -2   2  13        0.98       -3.07      7.32 o 
  -1   2  13      707.39      728.17     29.23 o 
   0   2  13     1627.72     1626.61     90.11 o 
   1   2  13      981.82      993.48     60.78 o 
   2   2  13      455.18      448.62     16.81 o 
   3   2  13     2852.14     2994.05     84.29 o 
   4   2  13     2699.24     2708.74     67.22 o 
   5   2  13       54.41       53.82      6.90 o 
   6   2  13     1523.85     1471.26     35.43 o 
   7   2  13      600.73      562.45     18.74 o 
   8   2  13      770.82      750.12     22.96 o 
   9   2  13        1.28        1.35      5.51 o 
  10   2  13      531.42      582.24     29.10 o 
  11   2  13     1168.44     1148.43     44.89 o 
  -7   3  13      550.19      636.68     51.07 o 
  -6   3  13       16.97       -0.53     16.58 o 
  -5   3  13      300.42      292.59     24.39 o 
  -4   3  13      992.73     1036.17     47.53 o 
  -3   3  13      374.04      359.78     20.21 o 
  -2   3  13       11.22       28.91      8.62 o 
  -1   3  13     1240.58     1276.89     53.58 o 
   0   3  13      268.93      258.74     21.23 o 
   1   3  13       12.58        5.87      9.53 o 
   2   3  13      512.52      499.75     49.57 o 
   3   3  13     1404.35     1330.99     42.63 o 
   4   3  13      866.19      868.76     25.98 o 
   5   3  13       34.23       18.33      7.18 o 
   6   3  13     1428.73     1338.57     39.09 o 
   7   3  13      417.55      417.59     16.20 o 
   8   3  13       76.78       81.79      8.47 o 
   9   3  13      136.44      115.89      9.90 o 
  10   3  13      118.45      120.18     11.48 o 
  11   3  13       75.38       61.80     11.73 o 
  -7   4  13        2.51       15.49     15.27 o 
  -6   4  13       65.49       14.42     16.51 o 
  -5   4  13        0.66       14.87     15.74 o 
  -4   4  13      112.95      111.92     21.82 o 
  -3   4  13       82.72       94.00     17.23 o 
  -2   4  13       94.07       87.25     14.06 o 
  -1   4  13       96.44       87.80     12.98 o 
   0   4  13      465.17      463.37     34.46 o 
   1   4  13     1026.34      961.47     43.46 o 
   2   4  13       53.71       55.16     12.23 o 
   3   4  13      147.69      144.59     21.55 o 
   4   4  13      478.26      424.94     23.24 o 
   5   4  13       13.93       26.03      9.45 o 
   6   4  13       44.54       34.32      9.94 o 
   7   4  13        1.83       -4.51      8.44 o 
   8   4  13      354.18      327.47     17.82 o 
   9   4  13      296.46      305.82     17.39 o 
  10   4  13      189.52      184.00     14.27 o 
  11   4  13      264.26      217.03     45.89 o 
  12   4  13      139.54      142.60     16.02 o 
  -7   5  13      409.20      378.46     36.84 o 
  -6   5  13       38.70       18.31     15.51 o 
  -5   5  13      101.79       91.66     20.67 o 
  -4   5  13      493.20      463.46     39.31 o 
  -3   5  13       97.28       70.51     18.22 o 
  -2   5  13       57.01       67.58     16.74 o 
  -1   5  13      343.17      337.96     24.70 o 
   0   5  13     1079.69     1059.84     46.60 o 
   1   5  13     1822.73     1675.69     66.34 o 
   2   5  13       15.28       14.28     10.60 o 
   3   5  13     2270.37     2265.46     73.96 o 
   4   5  13     2193.33     2182.64     71.95 o 
   5   5  13       11.07        1.94      9.09 o 
   6   5  13      947.66      868.87     35.28 o 
   7   5  13      783.22      716.39     31.78 o 
   8   5  13      760.23      721.59     32.78 o 
   9   5  13        1.63      -14.13      7.06 o 
  10   5  13      638.14      642.78     26.21 o 
  11   5  13     1494.31     1493.29     56.17 o 
  12   5  13       44.15       29.58     11.69 o 
  -6   6  13       72.18       66.94     14.13 o 
  -5   6  13      436.82      447.68     29.98 o 
  -4   6  13     1583.21     1640.01     70.12 o 
  -3   6  13      657.88      701.17     37.44 o 
  -2   6  13      444.93      446.29     28.39 o 
  -1   6  13     1406.24     1454.66     61.99 o 
   0   6  13     1823.19     1869.10     75.64 o 
   1   6  13       90.98      103.20     12.57 o 
   2   6  13      116.85      100.72     12.59 o 
   3   6  13     4504.41     4433.05    135.07 o 
   4   6  13     1474.47     1448.46     51.93 o 
   5   6  13       20.72       20.75      9.80 o 
   6   6  13     2579.03     2630.97     85.12 o 
   7   6  13     1467.98     1530.07     55.26 o 
   8   6  13       81.46      106.16     14.62 o 
   9   6  13      529.79      510.72     28.60 o 
  10   6  13      995.79     1018.40     35.25 o 
  11   6  13      393.31      396.25     28.18 o 
  12   6  13        1.26      -15.79     10.57 o 
  -6   7  13        6.62       10.79      9.30 o 
  -5   7  13      227.43      150.68     27.77 o 
  -4   7  13      548.43      508.55     31.04 o 
  -3   7  13      193.14      205.66     20.11 o 
  -2   7  13      326.26      335.34     24.09 o 
  -1   7  13     1509.97     1585.65     57.34 o 
   0   7  13       76.54       85.79     11.82 o 
   1   7  13        9.44        5.25      7.32 o 
   2   7  13      240.40      248.75     18.23 o 
   3   7  13      615.01      638.72     41.52 o 
   4   7  13      762.59      758.17     32.99 o 
   5   7  13        1.95        3.41     10.29 o 
   6   7  13     1168.54     1152.70     44.76 o 
   7   7  13     1067.51     1049.43     42.41 o 
   8   7  13        1.85        6.78      9.82 o 
   9   7  13      960.77     1008.57     35.58 o 
  10   7  13      751.98      784.35     36.45 o 
  11   7  13        1.57        1.35     17.75 o 
  12   7  13       74.29       70.81     15.10 o 
  -5   8  13       54.46       51.00     10.89 o 
  -4   8  13       13.25        6.89      8.98 o 
  -3   8  13       36.06       31.81      9.94 o 
  -2   8  13      177.44      185.80     16.49 o 
  -1   8  13      161.45      155.71     25.70 o 
   0   8  13       71.65       88.96     12.05 o 
   1   8  13      515.65      518.03     26.51 o 
   2   8  13      196.36      212.03     17.26 o 
   3   8  13       82.58      101.41     12.71 o 
   4   8  13      611.89      638.84     30.94 o 
   5   8  13       51.70       52.74     13.85 o 
   6   8  13      219.56      222.35     18.39 o 
   7   8  13       85.25      127.16     15.03 o 
   8   8  13       46.23       55.30     12.93 o 
   9   8  13      155.20      162.15     18.13 o 
  10   8  13        7.89       18.93     12.30 o 
  11   8  13      138.19      124.43     15.21 o 
  12   8  13      101.81      122.32     23.14 o 
  -5   9  13      150.02      163.48     30.82 o 
  -4   9  13      449.25      429.72     44.25 o 
  -3   9  13      260.88      283.38     18.78 o 
  -2   9  13       72.46       73.38     10.14 o 
  -1   9  13      515.19      581.17     51.71 o 
   0   9  13      333.59      346.91     17.75 o 
   1   9  13       59.89       67.52      9.06 o 
   2   9  13       20.65       12.13      7.97 o 
   3   9  13     1126.74     1145.84     44.91 o 
   4   9  13      664.77      676.25     32.25 o 
   5   9  13      106.19      106.80     14.30 o 
   6   9  13     1818.27     1880.02     82.64 o 
   7   9  13      816.06      831.30     37.20 o 
   8   9  13      199.17      253.46     21.27 o 
   9   9  13      162.51      202.91     20.02 o 
  10   9  13      340.02      406.83     45.34 o 
  11   9  13      231.89      288.48     28.37 o 
  12   9  13      102.58      118.94     30.05 o 
  -4  10  13      737.95      774.34     61.29 o 
  -3  10  13      456.19      526.08     63.33 o 
  -2  10  13      240.56      273.90     24.97 o 
  -1  10  13     1243.87     1379.31     44.35 o 
   0  10  13     1130.41     1133.14     43.83 o 
   1  10  13        0.65        5.91      5.22 o 
   2  10  13      906.88      956.56     35.00 o 
   3  10  13     2580.10     2662.83     72.46 o 
   4  10  13      499.89      520.06     29.82 o 
   5  10  13      377.29      414.62     24.61 o 
   6  10  13     1755.09     1961.89     85.74 o 
   7  10  13     1852.90     2021.95     89.05 o 
   8  10  13        0.94       -0.05     14.19 o 
   9  10  13     1043.22     1231.85     69.54 o 
  10  10  13      675.73      809.23     38.61 o 
  11  10  13      107.67      114.41     22.51 o 
  -3  11  13       35.74       52.01     12.65 o 
  -2  11  13      174.82      178.59     18.29 o 
  -1  11  13      658.32      652.81     48.63 o 
   0  11  13      214.32      221.75     28.32 o 
   1  11  13      174.21      183.62     13.09 o 
   2  11  13      711.17      736.72     39.45 o 
   3  11  13      564.71      569.19     28.57 o 
   4  11  13       38.57       30.02     11.20 o 
   5  11  13      377.80      402.84     30.37 o 
   6  11  13      450.77      542.85     37.07 o 
   7  11  13      621.17      628.71     40.84 o 
   8  11  13       36.92       31.08     16.50 o 
   9  11  13      584.25      689.58     44.67 o 
  10  11  13      349.53      380.96     45.16 o 
  11  11  13        1.77        0.11     17.84 o 
  -2  12  13       10.89       24.19     20.19 o 
  -1  12  13       97.01      101.11     19.81 o 
   0  12  13       33.36       36.62     10.89 o 
   1  12  13       76.51       84.31     16.14 o 
   2  12  13      493.94      460.65     26.71 o 
   3  12  13        8.29       16.53      6.81 o 
   4  12  13      258.19      288.05     21.41 o 
   5  12  13      109.96      119.08     18.63 o 
   6  12  13        1.90       -4.08     11.61 o 
   7  12  13       74.44      108.54     18.23 o 
   8  12  13       14.28        0.95     14.33 o 
   9  12  13      166.60      199.96     38.45 o 
  10  12  13        7.54       -1.74     25.90 o 
  -1  13  13      627.01      634.52     33.09 o 
   0  13  13      249.76      267.28     20.86 o 
   1  13  13        8.72       19.23     12.57 o 
   2  13  13      138.69      142.77     16.20 o 
   3  13  13      349.56      388.01     46.64 o 
   4  13  13      314.09      363.46     49.53 o 
   5  13  13       27.10       24.71      8.98 o 
   6  13  13      470.48      580.79     35.02 o 
   7  13  13      702.00      837.94     45.40 o 
   8  13  13        6.11       -3.71     13.08 o 
   9  13  13      218.54      272.76     27.55 o 
  10  13  13      503.93      598.15     40.53 o 
   0  14  13      270.02      277.85     25.82 o 
   1  14  13       69.35       73.26     13.73 o 
   2  14  13      839.11      990.42     52.57 o 
   3  14  13      737.27      858.00     47.84 o 
   4  14  13        0.93        2.31     13.34 o 
   5  14  13       90.34       82.34     19.26 o 
   6  14  13      948.93     1048.38     54.90 o 
   7  14  13      366.12      448.18     28.30 o 
   8  14  13       49.76       58.26     14.42 o 
   9  14  13     1167.76     1376.58     65.02 o 
   2  15  13      870.75      954.00     51.92 o 
   3  15  13      288.39      331.07     36.08 o 
   4  15  13       32.05       39.04     27.19 o 
   5  15  13      585.36      577.62     40.13 o 
   6  15  13      248.94      263.36     29.27 o 
   7  15  13       51.88       24.65     32.15 o 
   0  -8  14        4.13       -8.42     13.33 o 
  -3  -7  14      474.79      538.57     32.17 o 
  -2  -7  14     1090.81     1117.29     50.11 o 
  -1  -7  14       47.15       24.32     11.57 o 
   0  -7  14      666.15      739.87     37.59 o 
   1  -7  14      684.54      758.46     40.19 o 
   2  -7  14      533.32      521.24     31.65 o 
   3  -7  14       20.20       20.38      9.76 o 
  -4  -6  14       15.47        5.21     11.01 o 
  -3  -6  14      713.77      767.94     38.92 o 
  -2  -6  14     1059.19     1090.95    102.92 o 
  -1  -6  14        1.89       -4.46     16.73 o 
   0  -6  14      890.80      990.67     45.23 o 
   1  -6  14     1522.53     1655.51     86.18 o 
   2  -6  14      158.15      184.18     19.25 o 
   3  -6  14       14.77       10.58      8.95 o 
   4  -6  14      746.28      762.48     32.37 o 
   5  -6  14      312.42      313.14     20.80 o 
  -5  -5  14        8.71       -9.67     14.42 o 
  -4  -5  14      171.32      138.71     17.74 o 
  -3  -5  14      147.35      140.18     17.64 o 
  -2  -5  14      180.42      152.79     18.03 o 
  -1  -5  14       18.89       24.54     11.31 o 
   0  -5  14      840.75      905.96     51.45 o 
   1  -5  14      349.04      329.57     23.64 o 
   2  -5  14        0.63        6.00      9.61 o 
   3  -5  14      281.12      314.70     20.77 o 
   4  -5  14      253.96      265.49     26.93 o 
   5  -5  14        1.66        8.05      8.72 o 
   6  -5  14       19.87       21.38      9.60 o 
  -6  -4  14       34.14       21.17     10.39 o 
  -5  -4  14      136.82      135.53     16.05 o 
  -4  -4  14      158.36      151.70     33.19 o 
  -3  -4  14      215.72      213.38     31.48 o 
  -2  -4  14      324.11      332.58     32.75 o 
  -1  -4  14       57.16       38.69     15.26 o 
   0  -4  14      114.84      132.17     21.69 o 
   1  -4  14       25.12       17.13     10.10 o 
   2  -4  14      253.26      283.71     22.55 o 
   3  -4  14       23.51       24.70      9.20 o 
   4  -4  14       17.98       28.98      9.58 o 
   5  -4  14      182.57      194.87     16.64 o 
   6  -4  14       18.96       14.55      8.71 o 
   7  -4  14        6.45        8.68      8.94 o 
  -6  -3  14      198.74      172.47     23.91 o 
  -5  -3  14      109.09      131.93     21.52 o 
  -4  -3  14        9.34        1.04     10.23 o 
  -3  -3  14      448.23      437.91     21.01 o 
  -2  -3  14     1912.87     2098.49     95.15 o 
  -1  -3  14      194.28      172.86     12.26 o 
   0  -3  14     1306.82     1427.57     57.08 o 
   1  -3  14     1729.37     1928.19     72.50 o 
   2  -3  14      389.19      420.67     25.75 o 
   3  -3  14      155.66      152.04     14.61 o 
   4  -3  14     1485.55     1658.16     54.25 o 
   5  -3  14      339.94      328.99     19.99 o 
   6  -3  14      198.77      175.58     15.84 o 
   7  -3  14     1051.09     1014.17     38.27 o 
   8  -3  14     1020.11      944.54     63.23 o 
  -6  -2  14      346.73      331.17     34.15 o 
  -5  -2  14        2.29       -6.58     12.90 o 
  -4  -2  14      738.38      684.17     47.04 o 
  -3  -2  14      591.09      528.37     28.72 o 
  -2  -2  14      850.71      801.40     81.41 o 
  -1  -2  14       46.94       38.96      7.77 o 
   0  -2  14      904.91      971.40     50.02 o 
   1  -2  14     2479.88     2853.35    110.09 o 
   2  -2  14       75.73       80.29     31.94 o 
   3  -2  14      699.53      773.64     38.82 o 
   4  -2  14     1498.52     1595.98     51.96 o 
   5  -2  14      182.64      203.00     21.79 o 
   6  -2  14       93.68      104.28     12.52 o 
   7  -2  14      155.95      134.62     15.00 o 
   8  -2  14     1799.50     1787.81     69.94 o 
   9  -2  14       93.04       64.87     15.24 o 
  -6  -1  14      266.09      216.84     29.51 o 
  -5  -1  14       44.87       52.83     17.59 o 
  -4  -1  14      436.10      445.30     37.40 o 
  -3  -1  14      636.98      583.54     42.92 o 
  -2  -1  14       23.68       22.84      9.23 o 
  -1  -1  14       51.38       36.00      8.09 o 
   0  -1  14      305.15      277.50     42.23 o 
   1  -1  14      989.11     1073.66     58.35 o 
   2  -1  14       62.20       53.81      8.66 o 
   3  -1  14      781.13      888.20     52.27 o 
   4  -1  14     1314.84     1323.85     44.31 o 
   5  -1  14        0.93        3.82      7.52 o 
   6  -1  14      807.52      808.32     31.60 o 
   7  -1  14      189.81      164.31     15.81 o 
   8  -1  14       47.17       24.82     12.54 o 
   9  -1  14        4.30       -0.25     10.94 o 
  -6   0  14      121.92       95.92     23.74 o 
  -5   0  14       60.67       33.84     18.09 o 
  -4   0  14      173.37      148.43     25.51 o 
  -3   0  14       55.96       72.58     18.12 o 
  -2   0  14      257.99      243.94     27.75 o 
  -1   0  14       35.80       19.09     12.57 o 
   0   0  14      180.12      205.44     18.74 o 
   1   0  14      318.57      338.15     27.47 o 
   2   0  14        2.67        0.81      7.31 o 
   3   0  14       18.49        9.22      5.73 o 
   4   0  14       27.48       34.52      6.37 o 
   5   0  14       54.88       51.42      6.88 o 
   6   0  14       83.49       72.38     10.66 o 
   7   0  14       33.94       26.30      9.35 o 
   8   0  14      574.08      533.17     23.74 o 
   9   0  14       90.85       74.00     27.70 o 
  10   0  14        4.14      -14.71     10.05 o 
  -6   1  14      304.91      341.44     26.88 o 
  -5   1  14       23.53       15.99     17.48 o 
  -4   1  14      245.22      219.83     21.10 o 
  -3   1  14      165.99      141.87     24.51 o 
  -2   1  14      549.68      555.70     42.72 o 
  -1   1  14        0.70        2.33     12.69 o 
   0   1  14      941.28      913.94     40.42 o
[truncated: 44,802 more chars]
